# Supplementary material for: 1H,3H-Imidazolium (R,S)-camphor-10-sulfonate
Source: Acta Crystallogr Sect E Struct Rep Online. 2009 Jan 8;65(Pt 2):o224–5. doi: 10.1107/S1600536808043742 (PMC2968277; doi:10.1107/S1600536808043742)
Supplement: Supplementary file 2 [file e-65-0o224-Isup2.hkl]

# 
# h,k,l, Fc-squared, Fo-squared, sigma(Fo-squared) and status flag 
# 
data_I
_shelx_title ' aza3_0m in P2(1)  (100K)' 
_shelx_refln_list_code          4 
_shelx_F_calc_maximum      159.24 
_exptl_crystal_F_000       640.00 
_reflns_d_resolution_high  0.6614 
 
loop_ 
 _symmetry_equiv_pos_as_xyz 
 'x, y, z' 
 '-x, y+1/2, -z' 
 
_cell_length_a     9.1362 
_cell_length_b    12.0126 
_cell_length_c    13.2526 
_cell_angle_alpha  90.000 
_cell_angle_beta   90.757 
_cell_angle_gamma  90.000 
 
_shelx_F_squared_multiplier     1.000 
 
loop_ 
 _refln_index_h 
 _refln_index_k 
 _refln_index_l 
 _refln_F_squared_calc 
 _refln_F_squared_meas 
 _refln_F_squared_sigma 
 _refln_observed_status 
   4 -17   0       23.42       24.79      2.24 o 
   2 -16   0       36.13       36.92      4.34 o 
   3 -16   0      118.09      110.98      3.81 o 
   4 -16   0        7.69        9.24      1.76 o 
   5 -16   0       41.17       41.51      4.86 o 
   6 -16   0       32.06       26.32      2.74 o 
   2 -15   0      264.72      280.47     11.00 o 
   3 -15   0       27.41       28.89      2.31 o 
   4 -15   0       93.61       88.46      7.04 o 
   5 -15   0       35.22       37.59      3.54 o 
   6 -15   0       21.48       19.22      2.49 o 
   7 -15   0       72.29       73.87      4.33 o 
   1 -14   0      100.36       93.16      7.35 o 
   3 -14   0      156.32      163.58      4.77 o 
   4 -14   0       26.29       25.60      2.19 o 
   5 -14   0      146.00      148.29     10.00 o 
   6 -14   0        5.06        2.10      1.21 o 
   7 -14   0       11.38        6.90      2.07 o 
   8 -14   0       53.26       38.27      5.27 o 
   1 -13   0       51.28       52.33      5.13 o 
   2 -13   0       97.26      104.13      7.82 o 
   3 -13   0      244.84      263.75      6.36 o 
   4 -13   0      107.22      117.62      4.16 o 
   5 -13   0      194.68      203.63     12.05 o 
   6 -13   0       73.49       81.19      2.92 o 
   7 -13   0       14.06       12.05      1.65 o 
   8 -13   0       41.59       46.35      3.98 o 
   9 -13   0       15.81       14.66      2.87 o 
   0 -12   0       61.62       70.98      5.83 o 
   1 -12   0      326.11      344.52      8.10 o 
   2 -12   0      513.88      505.75      8.12 o 
   3 -12   0       77.87       79.16      2.77 o 
   4 -12   0       41.81       37.30      2.17 o 
   5 -12   0       21.17       21.36      1.58 o 
   6 -12   0       63.41       64.39      4.33 o 
   7 -12   0       18.09       16.98      1.73 o 
   8 -12   0      186.33      187.25      8.16 o 
   9 -12   0        3.86        2.88      2.05 o 
  10 -12   0       27.34       21.26      3.32 o 
   1 -11   0       95.81      103.06      2.50 o 
   2 -11   0      352.59      377.15      8.33 o 
   3 -11   0        5.69        8.21      1.11 o 
   4 -11   0       19.86       18.91      1.75 o 
   5 -11   0      107.51      110.77      2.79 o 
   6 -11   0      424.35      414.04      7.77 o 
   7 -11   0       25.29       24.45      2.17 o 
   8 -11   0      108.00      106.07      3.75 o 
   9 -11   0        5.11        5.22      2.08 o 
  10 -11   0      198.71      201.55     12.51 o 
   0 -10   0      286.80      374.46     14.22 o 
   1 -10   0      457.56      460.90      9.46 o 
   2 -10   0      635.38      645.01      9.72 o 
   3 -10   0       69.11       58.52      1.82 o 
   4 -10   0       67.91       75.56      2.18 o 
   5 -10   0      300.83      296.45      6.23 o 
   6 -10   0       49.07       46.33      1.97 o 
   7 -10   0      241.00      224.72      7.41 o 
   8 -10   0      321.86      327.11      7.19 o 
   9 -10   0       65.19       65.45      4.36 o 
  10 -10   0       81.35       82.00      4.88 o 
  11 -10   0       10.64       11.67      2.71 o 
   1  -9   0      782.56      817.53     14.70 o 
   2  -9   0      557.23      587.02      8.94 o 
   3  -9   0     1260.54     1243.53     15.26 o 
   4  -9   0     1413.34     1341.28     18.32 o 
   5  -9   0      159.95      144.22      2.91 o 
   6  -9   0      262.12      253.95      4.96 o 
   7  -9   0      293.83      277.32      6.34 o 
   8  -9   0      288.98      294.23      6.61 o 
   9  -9   0       32.31       27.76      2.25 o 
  10  -9   0       14.03       14.51      2.68 o 
  11  -9   0      154.00      160.34      6.85 o 
   0  -8   0      717.54      738.95     23.44 o 
   1  -8   0      305.47      346.64      7.15 o 
   2  -8   0     2467.17     2625.56     40.92 o 
   3  -8   0      435.48      468.09      7.13 o 
   4  -8   0      405.80      418.76      6.89 o 
   5  -8   0     2830.68     2756.10     36.97 o 
   6  -8   0      227.97      214.23      4.36 o 
   7  -8   0      497.25      466.93      7.89 o 
   8  -8   0       17.05       19.00      1.74 o 
   9  -8   0      274.51      276.01      6.59 o 
  10  -8   0      165.72      168.55      5.19 o 
  11  -8   0       52.85       56.65      4.36 o 
  12  -8   0       75.12       76.04      4.10 o 
   1  -7   0     1442.28     1471.16     24.18 o 
   2  -7   0      397.35      354.79      6.44 o 
   3  -7   0     3101.15     3342.06     38.96 o 
   4  -7   0     1373.90     1400.93     28.07 o 
   5  -7   0      356.15      339.92      5.08 o 
   6  -7   0      963.39      886.99     12.81 o 
   7  -7   0      131.72      127.41      3.34 o 
   8  -7   0       70.55       67.30      4.24 o 
   9  -7   0      602.76      581.56     10.95 o 
  10  -7   0       58.30       58.74      3.15 o 
  11  -7   0      176.68      179.55      5.69 o 
  12  -7   0       55.22       56.34      2.96 o 
   0  -6   0     6716.68     6857.25    186.34 o 
   1  -6   0      804.09      898.72     13.15 o 
   2  -6   0      614.70      580.16      8.48 o 
   3  -6   0      867.87      766.22     11.72 o 
   4  -6   0      236.34      200.62      3.35 o 
   5  -6   0      575.20      589.00      9.09 o 
   6  -6   0       37.80       36.73      1.67 o 
   7  -6   0     2644.44     2502.49     32.28 o 
   8  -6   0      422.79      419.77      7.43 o 
   9  -6   0      139.55      145.66      4.44 o 
  10  -6   0       78.78       74.08      2.84 o 
  11  -6   0       43.71       47.36      2.25 o 
  12  -6   0       15.83       13.55      2.12 o 
  13  -6   0       39.02       43.09      3.26 o 
   1  -5   0     5739.43     6245.37     91.98 o 
   2  -5   0      403.92      501.02     28.17 o 
   3  -5   0      193.14      191.64      3.01 o 
   4  -5   0       10.17        8.13      0.54 o 
   5  -5   0     1302.69     1448.75     19.11 o 
   6  -5   0     1609.22     1552.44     20.57 o 
   7  -5   0        1.67        1.20      0.70 o 
   8  -5   0      255.31      244.07      4.38 o 
   9  -5   0      656.62      658.59      9.31 o 
  10  -5   0        6.12        5.99      1.15 o 
  11  -5   0       27.51       28.04      1.83 o 
  12  -5   0      123.52      119.47      4.70 o 
  13  -5   0      119.63      120.58      5.82 o 
   0  -4   0     1709.06     1955.83     52.45 o 
   1  -4   0     2447.09     2718.57     28.44 o 
   2  -4   0      433.28      387.10      6.08 o 
   3  -4   0       69.28       77.58      1.29 o 
   4  -4   0      761.97      720.93      8.97 o 
   5  -4   0     1136.04     1039.96     14.11 o 
   6  -4   0      385.38      369.46      6.95 o 
   7  -4   0      715.73      645.51      8.59 o 
   8  -4   0       21.40       19.65      1.31 o 
   9  -4   0      550.14      547.60      8.04 o 
  10  -4   0      113.74      110.60      2.97 o 
  11  -4   0      181.87      180.75      7.77 o 
  12  -4   0        2.95        0.21      2.63 o 
  13  -4   0       51.85       50.32      3.89 o 
   1  -3   0     5552.48     5745.91     66.21 o 
   2  -3   0     3359.06     3499.04     44.70 o 
   3  -3   0     2049.61     2061.08     20.04 o 
   4  -3   0     5889.55     6188.26     67.98 o 
   5  -3   0      168.92      210.95      3.37 o 
   6  -3   0       43.11       44.88      1.50 o 
   7  -3   0       11.41       14.54      1.56 o 
   8  -3   0      210.65      218.45      4.00 o 
   9  -3   0      155.03      166.58      3.26 o 
  10  -3   0      453.46      447.35      6.43 o 
  11  -3   0      414.39      413.60      8.37 o 
  12  -3   0       11.14       11.25      2.35 o 
  13  -3   0       27.76       31.85      3.29 o 
   0  -2   0    11846.72    11657.79    221.93 o 
   1  -2   0    10556.34    10215.15    221.75 o 
   2  -2   0    16218.06    15566.49    171.59 o 
   3  -2   0     6743.18     7215.81    107.14 o 
   4  -2   0      105.15      112.24      2.38 o 
   5  -2   0      848.01      768.99      9.33 o 
   6  -2   0       12.44       18.16      1.12 o 
   7  -2   0      442.55      395.10      5.33 o 
   8  -2   0      109.39      107.24      2.39 o 
   9  -2   0      349.00      341.93      5.07 o 
  10  -2   0      250.94      247.67      5.35 o 
  11  -2   0      406.83      407.51      8.12 o 
  12  -2   0      145.78      136.58      5.55 o 
  13  -2   0       74.63       74.44      4.34 o 
   1  -1   0     3791.63     3955.56     39.64 o 
   2  -1   0    18574.84    17896.44    204.50 o 
   3  -1   0      107.39      130.79      2.36 o 
   4  -1   0     2655.68     2917.68     40.18 o 
   5  -1   0       65.97       60.80      1.39 o 
   6  -1   0     1696.86     1863.34     19.08 o 
   7  -1   0      166.47      163.07      2.84 o 
   8  -1   0      817.10      838.36      9.63 o 
   9  -1   0      539.42      546.72      7.76 o 
  10  -1   0      410.77      398.52     11.21 o 
  11  -1   0      372.94      389.60      9.73 o 
  12  -1   0      141.42      143.29      5.50 o 
  13  -1   0      170.94      185.17      6.42 o 
   1   0   0        7.42        3.78      0.44 o 
   2   0   0       17.25       25.38      2.29 o 
   3   0   0      145.42      131.43      2.38 o 
   4   0   0      796.45      834.63      8.98 o 
   5   0   0     1308.92     1229.69     12.60 o 
   6   0   0       91.19       66.84      1.43 o 
   7   0   0     1573.24     1504.55     14.58 o 
   8   0   0      113.09      124.61      2.32 o 
   9   0   0      184.42      177.66      4.14 o 
  10   0   0      266.54      274.45      6.37 o 
  11   0   0       71.84       71.69      3.79 o 
  12   0   0       75.06       73.38      3.92 o 
  13   0   0        3.68        0.22      2.51 o 
   2   1   0    18580.16    18018.98    584.28 o 
   3   1   0       95.54      118.47      1.89 o 
   4   1   0     2649.49     2868.52     32.84 o 
   5   1   0       62.87       58.09      1.21 o 
   6   1   0     1685.74     1873.42     19.04 o 
   7   1   0      166.48      166.12      3.02 o 
   8   1   0      816.82      839.11     10.52 o 
   9   1   0      541.31      565.87      8.64 o 
  10   1   0      412.25      407.17      7.03 o 
  11   1   0      378.03      393.77     12.76 o 
  12   1   0      141.59      136.90      4.89 o 
  13   1   0      166.33      172.83      9.65 o 
   1   2   0    10552.04    10408.91    195.27 o 
   2   2   0    16224.07    15832.40    968.61 o 
   3   2   0     6760.46     7245.03    114.19 o 
   4   2   0       98.25      103.42      1.63 o 
   5   2   0      853.73      768.33      8.31 o 
   6   2   0       11.71       18.62      0.82 o 
   7   2   0      442.49      427.16      5.65 o 
   8   2   0      107.49       99.22      2.64 o 
   9   2   0      347.07      335.50      5.82 o 
  10   2   0      248.82      242.10      5.10 o 
  11   2   0      401.47      403.42     16.67 o 
  12   2   0      139.37      141.50      5.68 o 
  13   2   0       73.04       67.09      6.09 o 
   1   3   0     5532.76     5624.96    244.19 o 
   2   3   0     3360.89     3427.39     68.86 o 
   3   3   0     2053.61     2042.85     35.67 o 
   4   3   0     5906.27     6115.77     74.87 o 
   5   3   0      162.68      210.35      3.29 o 
   6   3   0       34.79       32.63      1.03 o 
   7   3   0       11.99       13.06      1.04 o 
   8   3   0      200.58      203.58      3.77 o 
   9   3   0      159.46      166.88      4.51 o 
  10   3   0      450.34      441.82     10.41 o 
  11   3   0      415.37      420.61     10.32 o 
  12   3   0       12.25       11.78      2.62 o 
  13   3   0       30.46       36.85      3.38 o 
   0   4   0     1663.63     1850.08     52.54 o 
   1   4   0     2454.21     2719.12     39.66 o 
   2   4   0      428.42      376.49      5.38 o 
   3   4   0       78.01       84.20      2.01 o 
   4   4   0      776.34      728.34     10.94 o 
   5   4   0     1135.43     1064.42     18.00 o 
   6   4   0      378.89      352.36      6.52 o 
   7   4   0      721.97      648.21     10.75 o 
   8   4   0       23.16       20.29      1.61 o 
   9   4   0      545.86      536.46     11.60 o 
  10   4   0      108.50      102.83      4.34 o 
  11   4   0      187.68      186.66      6.18 o 
  12   4   0        3.80        2.11      1.69 o 
  13   4   0       50.85       59.58      4.01 o 
   1   5   0     5755.07     6338.55     91.99 o 
   2   5   0      398.86      471.75      7.44 o 
   3   5   0      176.84      170.31      2.96 o 
   4   5   0        8.65        6.43      1.18 o 
   5   5   0     1310.93     1490.66     21.28 o 
   6   5   0     1632.99     1568.98     35.90 o 
   7   5   0        2.01        0.55      0.85 o 
   8   5   0      237.11      226.19      5.25 o 
   9   5   0      651.03      647.34     13.37 o 
  10   5   0        7.60        6.49      1.61 o 
  11   5   0       27.34       27.47      2.61 o 
  12   5   0      124.19      125.23      5.24 o 
  13   5   0      122.75      128.53      5.58 o 
   0   6   0     6659.50     7026.06    121.90 o 
   1   6   0      813.03      898.14     17.42 o 
   2   6   0      624.29      587.38      6.72 o 
   3   6   0      876.44      779.59     10.01 o 
   4   6   0      240.11      201.42      3.88 o 
   5   6   0      571.39      601.36      9.55 o 
   6   6   0       40.03       38.49      3.84 o 
   7   6   0     2642.48     2509.08     35.83 o 
   8   6   0      417.24      414.92      9.86 o 
   9   6   0      137.27      140.45      4.77 o 
  10   6   0       84.25       82.43      7.06 o 
  11   6   0       43.85       47.43      3.24 o 
  12   6   0       15.22       14.34      2.34 o 
  13   6   0       41.16       48.85      6.55 o 
   1   7   0     1432.74     1473.06     21.96 o 
   2   7   0      400.24      354.82      5.09 o 
   3   7   0     3106.90     3348.90     32.68 o 
   4   7   0     1373.53     1436.59     17.83 o 
   5   7   0      350.11      334.05      6.04 o 
   6   7   0      961.34      922.71     14.04 o 
   7   7   0      128.02      127.80      4.00 o 
   8   7   0       75.66       65.67      3.03 o 
   9   7   0      601.41      575.83     12.18 o 
  10   7   0       59.00       58.86      3.32 o 
  11   7   0      171.65      166.45      6.90 o 
  12   7   0       55.26       54.62      5.28 o 
   0   8   0      725.52      763.96     15.42 o 
   1   8   0      307.00      348.07      7.62 o 
   2   8   0     2471.62     2636.33     37.85 o 
   3   8   0      434.48      463.89      5.72 o 
   4   8   0      406.43      436.95      5.51 o 
   5   8   0     2830.24     2807.20     39.08 o 
   6   8   0      222.97      213.26      5.21 o 
   7   8   0      488.76      456.36     11.02 o 
   8   8   0       15.87       17.18      1.75 o 
   9   8   0      272.69      269.58      7.11 o 
  10   8   0      166.97      164.15     14.73 o 
  11   8   0       50.47       55.14      3.43 o 
  12   8   0       74.53       70.79      5.40 o 
   1   9   0      761.45      815.55     15.62 o 
   2   9   0      566.61      591.14     16.77 o 
   3   9   0     1265.90     1254.79     24.47 o 
   4   9   0     1411.54     1359.49     19.17 o 
   5   9   0      161.17      147.55      2.98 o 
   6   9   0      264.37      262.47      5.86 o 
   7   9   0      289.93      273.86      6.48 o 
   8   9   0      285.63      287.47      7.06 o 
   9   9   0       29.74       27.28      2.22 o 
  10   9   0       12.03       14.10      1.96 o 
  11   9   0      153.21      156.09      5.49 o 
   0  10   0      291.86      377.85      9.33 o 
   1  10   0      453.93      461.90     10.09 o 
   2  10   0      634.27      617.01     11.03 o 
   3  10   0       74.33       65.95      3.36 o 
   4  10   0       65.79       70.31      1.58 o 
   5  10   0      300.60      287.18      8.27 o 
   6  10   0       49.97       50.36      1.65 o 
   7  10   0      237.12      228.53      4.57 o 
   8  10   0      318.45      327.22      6.24 o 
   9  10   0       62.25       58.80      2.92 o 
  10  10   0       80.35       73.75      3.86 o 
  11  10   0       11.07        8.52      1.81 o 
   1  11   0       96.42       97.39      3.90 o 
   2  11   0      352.33      371.45      7.62 o 
   3  11   0        4.36        5.89      1.24 o 
   4  11   0       21.56       25.19      3.51 o 
   5  11   0      109.39      113.16      3.65 o 
   6  11   0      422.46      409.44     11.23 o 
   7  11   0       24.46       18.22      2.28 o 
   8  11   0      109.66      108.32      3.30 o 
   9  11   0        5.89        3.80      1.23 o 
  10  11   0      193.07      204.61      5.65 o 
   0  12   0       57.09       81.48      5.17 o 
   1  12   0      326.90      341.14      8.62 o 
   2  12   0      508.37      492.64      9.68 o 
   3  12   0       80.92       82.68      3.85 o 
   4  12   0       43.23       41.05      4.34 o 
   6  12   0       66.11       64.48      2.73 o 
   7  12   0       15.98       17.37      1.97 o 
   8  12   0      185.29      176.63      6.80 o 
   9  12   0        4.87        4.48      2.11 o 
  10  12   0       29.30       26.20      1.90 o 
   1  13   0       55.19       57.47      4.48 o 
   2  13   0       95.05       95.05      4.28 o 
   3  13   0      244.31      262.10      7.67 o 
   4  13   0      106.11      121.00      8.21 o 
   8  13   0       41.53       52.99      3.06 o 
   9  13   0       15.34       13.22      2.18 o 
   0  14   0      294.38      281.40     11.40 o 
   1  14   0       99.98       89.61      4.28 o 
   2  14   0      331.59      352.44      9.44 o 
   3  14   0      157.22      171.20      6.14 o 
   4  14   0       26.77       23.32      3.84 o 
   1  15   0      154.38      159.69      6.02 o 
   2  15   0      261.67      258.81     11.66 o 
   3  15   0       27.53       34.15      4.57 o 
   4  15   0       94.89       96.55      7.09 o 
   1  16   0      219.90      228.31     10.85 o 
   2  16   0       36.04       32.87      4.62 o 
   3  16   0      115.94      117.78      7.87 o 
   4  16   0        7.22        7.63      3.25 o 
   3  17   0       39.06       41.21      5.31 o 
  -4 -17   1      241.93      245.28      8.46 o 
   2 -17   1      108.60      112.40      7.20 o 
   3 -17   1       98.45      114.77      5.52 o 
   4 -17   1       92.67       93.18      6.19 o 
  -6 -16   1       89.07       89.88      6.79 o 
  -5 -16   1      240.01      260.83      7.43 o 
  -4 -16   1       48.48       36.09      2.67 o 
  -3 -16   1      146.63      145.39      5.43 o 
   2 -16   1      242.96      225.04     10.26 o 
   3 -16   1       99.49       96.88      3.52 o 
   4 -16   1      144.08      120.08      4.46 o 
   5 -16   1       56.05       64.09      3.60 o 
   6 -16   1       66.10       62.96      5.68 o 
  -7 -15   1       45.55       51.45      3.70 o 
  -6 -15   1      190.51      193.20      6.49 o 
  -5 -15   1        3.28        2.88      1.56 o 
  -4 -15   1      180.15      193.01      5.77 o 
  -3 -15   1       19.19       20.16      3.71 o 
  -2 -15   1       29.75       29.62      3.77 o 
   3 -15   1      207.29      223.41      6.24 o 
   4 -15   1       68.97       80.85     10.94 o 
   5 -15   1       43.38       39.35      3.07 o 
   6 -15   1      245.28      251.45      7.58 o 
   7 -15   1       34.76       46.10      3.54 o 
  -8 -14   1        6.14        3.71      2.06 o 
  -7 -14   1       44.11       42.62      6.04 o 
  -6 -14   1       28.94       26.48      1.90 o 
  -5 -14   1      145.16      154.52      6.90 o 
  -4 -14   1      187.42      190.79      5.59 o 
  -3 -14   1      132.03      137.94      4.26 o 
  -2 -14   1      305.49      289.38      8.60 o 
   0 -14   1      115.16      128.49      8.63 o 
   1 -14   1      121.95      128.73      8.89 o 
   2 -14   1      235.03      220.42      6.52 o 
   3 -14   1      110.68      103.56      3.66 o 
   4 -14   1      177.28      165.11      5.25 o 
   5 -14   1       15.25       16.74      2.11 o 
   6 -14   1        3.92        5.71      1.82 o 
   7 -14   1       50.90       48.96      3.53 o 
   8 -14   1       16.88       13.75      2.94 o 
  -9 -13   1       10.11        9.90      2.60 o 
  -8 -13   1      234.21      241.99      7.92 o 
  -7 -13   1        5.42        8.15      1.51 o 
  -6 -13   1      102.93      108.75      5.11 o 
  -5 -13   1        9.49       10.42      1.77 o 
  -4 -13   1       88.75       84.80      6.72 o 
  -3 -13   1      147.64      147.63      4.93 o 
  -2 -13   1      150.98      154.00      9.75 o 
  -1 -13   1      408.96      435.95     12.30 o 
   0 -13   1       25.14       27.42      2.92 o 
   1 -13   1      287.98      317.61     14.27 o 
   2 -13   1      319.46      304.49      7.29 o 
   3 -13   1      198.33      215.33      5.63 o 
   4 -13   1       74.10       78.72      3.53 o 
   5 -13   1       58.34       63.49      3.89 o 
   6 -13   1       22.60       23.13      3.12 o 
   7 -13   1       55.59       64.92      4.91 o 
   8 -13   1       10.36       12.21      2.40 o 
   9 -13   1       87.22       97.10      5.25 o 
 -10 -12   1       74.79       85.53      7.22 o 
  -9 -12   1      182.48      186.14      8.10 o 
  -8 -12   1       30.25       26.49      2.93 o 
  -7 -12   1      189.46      199.57      5.06 o 
  -6 -12   1       15.67       16.30      1.65 o 
  -5 -12   1      142.99      135.38      3.37 o 
  -4 -12   1       50.82       52.77      3.11 o 
  -3 -12   1      383.40      369.71      6.39 o 
  -2 -12   1       87.76       86.20      2.93 o 
  -1 -12   1      162.40      159.02      5.03 o 
   0 -12   1      231.74      239.21      5.77 o 
   1 -12   1      672.45      667.96     13.01 o 
   2 -12   1      379.00      365.09      8.21 o 
   3 -12   1      183.81      191.28      4.61 o 
   4 -12   1      118.69      122.39      4.65 o 
   5 -12   1        9.21        6.88      1.65 o 
   6 -12   1       22.86       18.57      2.08 o 
   7 -12   1      185.52      181.49      4.82 o 
   8 -12   1       38.97       39.78      3.78 o 
   9 -12   1      234.16      216.82      7.76 o 
  10 -12   1       17.07       19.24      3.19 o 
 -10 -11   1       61.14       62.94      4.53 o 
  -9 -11   1       30.90       28.57      3.58 o 
  -8 -11   1      511.53      526.32     10.13 o 
  -7 -11   1       59.81       60.62      2.67 o 
  -6 -11   1      207.19      206.72      4.77 o 
  -5 -11   1       31.04       31.78      1.51 o 
  -4 -11   1       42.76       51.38      2.13 o 
  -3 -11   1      418.27      407.50      7.49 o 
  -2 -11   1      541.05      551.55     11.21 o 
  -1 -11   1     1353.26     1320.16     15.71 o 
   0 -11   1      190.30      206.71      4.81 o 
   1 -11   1     1188.95     1242.69     26.67 o 
   2 -11   1      167.51      167.46      3.51 o 
   3 -11   1      167.31      165.96      5.43 o 
   4 -11   1      313.48      332.64      6.95 o 
   5 -11   1      194.09      203.34      5.25 o 
   6 -11   1        1.39        1.56      0.97 o 
   7 -11   1      111.11      105.80      4.27 o 
   8 -11   1      398.37      406.43      8.47 o 
   9 -11   1       19.60       24.70      3.47 o 
  10 -11   1       32.73       31.23      3.52 o 
 -11 -10   1       38.16       38.26      3.82 o 
 -10 -10   1      129.87      127.79      7.49 o 
  -9 -10   1      272.93      268.05      6.68 o 
  -8 -10   1       16.01       12.38      2.80 o 
  -7 -10   1      429.79      387.25      8.05 o 
  -6 -10   1       41.74       34.38      1.74 o 
  -5 -10   1      362.71      359.09      5.54 o 
  -4 -10   1      155.01      166.93      3.75 o 
  -3 -10   1     1305.77     1225.22     17.79 o 
  -2 -10   1      123.91      141.54      4.26 o 
  -1 -10   1       84.83       79.05      1.79 o 
   0 -10   1      822.01      917.38     16.69 o 
   1 -10   1      757.37      715.19     13.38 o 
   2 -10   1      954.21      974.20     13.87 o 
   3 -10   1     1249.90     1204.44     17.70 o 
   4 -10   1      348.08      352.36      6.28 o 
   5 -10   1      100.65      105.67      3.57 o 
   6 -10   1      177.60      177.03      4.00 o 
   7 -10   1      353.64      341.30      7.12 o 
   8 -10   1      100.05       93.78      4.58 o 
   9 -10   1       87.61       94.76      3.76 o 
  10 -10   1      174.50      187.10     11.43 o 
  11 -10   1      145.33      137.75     10.26 o 
 -11  -9   1       23.75       22.35      2.57 o 
 -10  -9   1      203.39      216.86      7.81 o 
  -9  -9   1       97.28       87.51      3.55 o 
  -8  -9   1      486.44      486.91      9.51 o 
  -7  -9   1      191.09      189.63      4.45 o 
  -6  -9   1      400.73      403.44      6.90 o 
  -5  -9   1       60.75       65.52      1.98 o 
  -4  -9   1      258.69      275.63      5.08 o 
  -3  -9   1     1169.56     1108.71     18.30 o 
  -2  -9   1      620.70      646.32     14.26 o 
  -1  -9   1      944.99      822.67     10.11 o 
   0  -9   1      455.36      477.46     11.81 o 
   1  -9   1     1153.37     1077.91     18.44 o 
   2  -9   1      258.74      267.43      3.97 o 
   3  -9   1      858.63      794.33     13.72 o 
   4  -9   1      187.33      187.17      3.99 o 
   5  -9   1      264.64      244.89      4.63 o 
   6  -9   1      246.96      254.12      5.03 o 
   7  -9   1      241.21      246.37      5.16 o 
   8  -9   1      367.84      362.18      7.66 o 
   9  -9   1       58.26       54.05      4.89 o 
  10  -9   1      310.43      292.31      9.27 o 
  11  -9   1       98.14       90.61      5.28 o 
 -12  -8   1      155.13      158.17     10.20 o 
 -11  -8   1       36.40       38.42      3.01 o 
 -10  -8   1       76.99       71.87      4.37 o 
  -9  -8   1      180.76      181.79      5.13 o 
  -8  -8   1       10.77       11.09      1.55 o 
  -7  -8   1      567.61      539.93      8.83 o 
  -6  -8   1      189.85      163.57      3.70 o 
  -5  -8   1       20.88       22.95      1.86 o 
  -4  -8   1      621.53      644.64      9.66 o 
  -3  -8   1      818.85      806.85     14.13 o 
  -2  -8   1       97.16      103.02      2.82 o 
  -1  -8   1      443.14      449.39      5.81 o 
   0  -8   1     1156.20     1219.91     25.18 o 
   1  -8   1      218.46      210.17      4.94 o 
   2  -8   1      582.63      624.44     10.44 o 
   3  -8   1      666.78      662.69      9.80 o 
   4  -8   1     1852.40     1902.05     25.17 o 
   5  -8   1      136.36      145.92      3.25 o 
   6  -8   1       52.62       45.56      1.92 o 
   7  -8   1       71.36       61.38      2.36 o 
   8  -8   1      474.66      466.28      9.06 o 
   9  -8   1      226.79      218.33      5.73 o 
  10  -8   1      153.78      150.04      4.89 o 
  11  -8   1      129.02      132.84      6.21 o 
  12  -8   1        5.95        8.49      2.20 o 
 -12  -7   1       33.34       37.74      2.53 o 
 -11  -7   1       53.34       50.20      3.28 o 
 -10  -7   1      212.47      203.39      5.78 o 
  -9  -7   1       33.96       34.59      2.65 o 
  -8  -7   1      201.31      209.78      7.08 o 
  -7  -7   1       15.17       23.69      1.53 o 
  -6  -7   1      648.45      608.96      9.39 o 
  -5  -7   1       67.63       66.84      1.77 o 
  -4  -7   1      108.02      107.44      1.87 o 
  -3  -7   1      345.81      344.78      5.59 o 
  -2  -7   1      133.26      107.02      2.79 o 
  -1  -7   1        8.89       10.90      0.57 o 
   0  -7   1      495.77      468.14     10.96 o 
   1  -7   1      242.84      203.10      4.60 o 
   2  -7   1      434.26      428.57      5.16 o 
   3  -7   1      836.51      822.38     10.08 o 
   4  -7   1       26.50       28.66      1.07 o 
   5  -7   1      289.61      284.56      4.97 o 
   6  -7   1      115.07      102.61      3.35 o 
   7  -7   1      467.29      452.52      7.72 o 
   8  -7   1      167.56      168.04      4.18 o 
   9  -7   1       15.40       14.67      1.74 o 
  10  -7   1      250.61      248.94      6.50 o 
  11  -7   1       34.48       37.81      3.67 o 
  12  -7   1      130.79      135.49      4.36 o 
 -13  -6   1       37.19       38.64      2.91 o 
 -12  -6   1       10.69       10.41      1.99 o 
 -11  -6   1       80.20       75.96      2.74 o 
 -10  -6   1       32.32       30.32      1.81 o 
  -9  -6   1      111.16      112.32      3.90 o 
  -8  -6   1       79.07       64.92      2.52 o 
  -7  -6   1      364.92      370.66      6.58 o 
  -6  -6   1       64.20       52.04      2.05 o 
  -5  -6   1       34.06       34.72      1.32 o 
  -4  -6   1      411.98      471.70      5.76 o 
  -3  -6   1       28.77       34.95      1.39 o 
  -2  -6   1       21.11       18.42      0.92 o 
  -1  -6   1      166.25      206.40      3.14 o 
   0  -6   1      430.06      550.53      9.93 o 
   1  -6   1      401.05      461.32      7.23 o 
   2  -6   1      570.23      572.27      6.62 o 
   3  -6   1      287.50      316.16      5.46 o 
   4  -6   1     1236.99     1222.18     15.58 o 
   5  -6   1      652.48      610.55      9.05 o 
   6  -6   1      409.77      366.53      6.27 o 
   7  -6   1      470.66      459.07      7.74 o 
   8  -6   1      253.53      235.48      5.08 o 
   9  -6   1       41.45       35.55      2.63 o 
  10  -6   1       16.47       15.42      1.63 o 
  11  -6   1      274.98      279.46      5.40 o 
  12  -6   1       24.04       25.83      2.41 o 
  13  -6   1       34.98       37.25      3.54 o 
 -13  -5   1       65.94       59.83      4.26 o 
 -12  -5   1       25.80       22.01      4.22 o 
 -11  -5   1       60.38       63.25      2.52 o 
 -10  -5   1       22.47       21.07      1.66 o 
  -9  -5   1       27.86       30.69      2.50 o 
  -8  -5   1      376.15      383.37      6.04 o 
  -7  -5   1      205.20      218.38      5.20 o 
  -6  -5   1      175.38      171.80      3.63 o 
  -5  -5   1      527.73      542.05      8.04 o 
  -4  -5   1       91.16      107.70      1.74 o 
  -3  -5   1      699.48      699.68     15.21 o 
  -2  -5   1      674.25      761.15      9.29 o 
  -1  -5   1     1378.11     1505.06     15.96 o 
   0  -5   1      664.61      691.88     10.23 o 
   1  -5   1      319.94      328.35      4.36 o 
   2  -5   1      493.12      588.17      7.34 o 
   3  -5   1      135.61      127.88      2.02 o 
   4  -5   1      317.07      305.34      3.94 o 
   5  -5   1     1930.63     1984.90     25.64 o 
   6  -5   1       50.37       63.18      2.09 o 
   7  -5   1        4.36        7.11      0.92 o 
   8  -5   1      165.71      151.78      3.32 o 
   9  -5   1      148.26      135.43      3.30 o 
  10  -5   1      150.51      152.73      4.00 o 
  11  -5   1       64.26       62.53      2.50 o 
  12  -5   1      122.28      115.24      4.28 o 
  13  -5   1        3.49        4.78      1.82 o 
 -13  -4   1       12.27        9.74      2.95 o 
 -12  -4   1      106.40      115.88      7.09 o 
 -11  -4   1       30.93       33.08      2.07 o 
 -10  -4   1       50.69       55.46      2.19 o 
  -9  -4   1       16.28       11.69      1.14 o 
  -8  -4   1      278.19      273.85      4.72 o 
  -7  -4   1      255.34      271.28      4.51 o 
  -6  -4   1      104.75      100.91      2.28 o 
  -5  -4   1      742.62      719.21     12.50 o 
  -4  -4   1      939.56     1008.70     12.33 o 
  -3  -4   1      448.53      477.87      5.78 o 
  -2  -4   1      378.13      391.43      7.18 o 
  -1  -4   1       30.04       60.63      1.61 o 
   0  -4   1     2667.48     2812.30     38.32 o 
   1  -4   1     1467.47     1592.47     15.63 o 
   2  -4   1      956.20      936.75     12.73 o 
   3  -4   1      361.56      369.01      4.48 o 
   4  -4   1     3059.72     3139.19     35.26 o 
   5  -4   1       34.64       37.02      1.18 o 
   6  -4   1     1883.56     1813.41     21.34 o 
   7  -4   1      201.97      197.72      4.56 o 
   8  -4   1      126.88      120.61      2.89 o 
   9  -4   1       83.63       93.66      2.70 o 
  10  -4   1      170.76      172.85      3.81 o 
  11  -4   1      156.69      157.59      4.09 o 
  12  -4   1       73.52       75.45      3.46 o 
  13  -4   1       49.69       55.68      3.15 o 
 -13  -3   1       18.28       18.94      2.86 o 
 -12  -3   1      110.17      103.22      4.99 o 
 -11  -3   1       15.84       10.96      1.76 o 
 -10  -3   1       62.25       58.43      2.20 o 
  -9  -3   1       47.45       46.81      2.19 o 
  -8  -3   1      298.32      289.54      4.39 o 
  -7  -3   1      847.72      837.94     11.86 o 
  -6  -3   1      563.73      551.08      7.32 o 
  -5  -3   1       31.54       36.06      1.26 o 
  -4  -3   1       94.20       83.51      1.94 o 
  -3  -3   1     4244.48     4415.68     50.90 o 
  -2  -3   1      250.92      274.08      7.41 o 
  -1  -3   1      953.90      958.83     11.11 o 
   0  -3   1     1255.88     1352.78     21.33 o 
   1  -3   1      687.37      649.45      7.05 o 
   2  -3   1     1300.98     1319.48     14.14 o 
   3  -3   1     2682.61     2887.77     29.21 o 
   4  -3   1      515.14      517.79      6.69 o 
   5  -3   1      188.83      200.13      3.36 o 
   6  -3   1      700.12      672.24      8.57 o 
   7  -3   1      222.74      224.47      3.92 o 
   8  -3   1      428.72      424.43      6.41 o 
   9  -3   1      112.00      110.93      3.00 o 
  10  -3   1      139.37      127.07      2.97 o 
  11  -3   1        3.01        2.77      1.48 o 
  12  -3   1      145.30      136.23      4.84 o 
  13  -3   1        2.19        0.98      1.97 o 
 -13  -2   1       16.82       21.82      2.90 o 
 -12  -2   1        6.43        7.74      2.09 o 
 -11  -2   1      226.91      224.54      9.56 o 
 -10  -2   1      264.59      267.34      5.43 o 
  -9  -2   1       11.80       11.61      1.08 o 
  -8  -2   1       59.72       56.06      1.75 o 
  -7  -2   1      715.79      729.97      7.88 o 
  -6  -2   1       35.65       37.80      1.26 o 
  -5  -2   1      132.97      139.18      2.50 o 
  -4  -2   1     2349.47     2605.97     36.92 o 
  -3  -2   1     3448.78     3643.64     49.20 o 
  -2  -2   1      473.88      476.88      6.27 o 
  -1  -2   1     1142.64     1223.80     21.06 o 
   0  -2   1     3420.47     3617.86     47.42 o 
   1  -2   1     2421.18     2579.24     30.18 o 
   2  -2   1     2276.63     2345.37     27.01 o 
   3  -2   1      880.02      883.25     13.07 o 
   4  -2   1     2765.72     2995.67     30.26 o 
   5  -2   1      193.27      205.66      3.29 o 
   6  -2   1      897.32      896.57     11.05 o 
   7  -2   1       90.81      100.76      2.18 o 
   8  -2   1      808.07      801.57     10.53 o 
   9  -2   1      560.46      592.91      9.74 o 
  10  -2   1       60.63       62.87      3.12 o 
  11  -2   1      264.63      262.45      6.10 o 
  12  -2   1       69.94       76.45      4.24 o 
  13  -2   1       82.71       80.07      8.20 o 
 -13  -1   1       29.65       28.12      3.85 o 
 -12  -1   1        9.35       11.98      5.23 o 
 -11  -1   1       67.51       66.70      3.88 o 
 -10  -1   1       39.87       37.27      3.37 o 
  -9  -1   1      455.67      420.38      6.33 o 
  -8  -1   1      263.09      263.16      4.06 o 
  -7  -1   1       63.39       58.85      1.52 o 
  -6  -1   1      494.32      489.38      5.48 o 
  -5  -1   1       81.19       91.50      1.61 o 
  -4  -1   1      365.44      425.55      5.09 o 
  -3  -1   1      568.56      586.83      9.23 o 
  -2  -1   1      606.50      574.08      9.39 o 
  -1  -1   1      220.17      205.21      2.80 o 
   0  -1   1      836.74      751.32     22.82 o 
   1  -1   1     1177.18     1202.79     14.30 o 
   2  -1   1     2481.51     2678.22     30.17 o 
   3  -1   1     1287.22     1314.83     17.24 o 
   4  -1   1      195.06      185.13      2.61 o 
   5  -1   1     3208.01     3236.76     32.09 o 
   6  -1   1      482.90      475.05      6.41 o 
   7  -1   1      873.79      783.57      9.06 o 
   8  -1   1      114.86      100.77      2.28 o 
   9  -1   1       21.21       18.27      1.29 o 
  10  -1   1      163.35      158.26      4.96 o 
  11  -1   1        1.14       -1.16      1.48 o 
  12  -1   1      193.18      195.77      6.47 o 
  13  -1   1       55.91       50.01      3.63 o 
 -13   0   1      174.80      168.36      5.87 o 
 -12   0   1       49.07       49.49      3.37 o 
 -11   0   1      151.80      147.57      5.27 o 
 -10   0   1       11.69        9.39      1.68 o 
  -9   0   1      614.27      594.30      9.21 o 
  -8   0   1       71.83       93.72      2.20 o 
  -7   0   1      155.00      144.55      2.41 o 
  -6   0   1      118.32      124.21      2.12 o 
  -5   0   1       10.28       10.84      0.68 o 
  -4   0   1      205.72      184.52      2.52 o 
  -3   0   1        0.49        0.44      0.29 o 
  -2   0   1       14.00       10.99      0.85 o 
  -1   0   1      176.62      157.36      3.27 o 
   0   0   1       40.29       -0.10      0.05 o 
   1   0   1       86.65       78.70      2.02 o 
   2   0   1      262.42      161.53      4.81 o 
   3   0   1     1271.18     1311.13     20.73 o 
   4   0   1     2327.79     2588.07     61.24 o 
   5   0   1      496.83      488.04      8.02 o 
   6   0   1      199.63      232.78      3.07 o 
   7   0   1      875.55      896.43      9.22 o 
   8   0   1       40.93       42.53      1.42 o 
   9   0   1      673.44      672.90      8.87 o 
  10   0   1      340.26      357.55     11.89 o 
  11   0   1      607.36      619.97     13.38 o 
  12   0   1       73.67       88.39      4.91 o 
  13   0   1      168.62      178.16      6.08 o 
 -13   1   1       30.20       29.43      4.60 o 
 -12   1   1        9.20        7.43      3.19 o 
 -11   1   1       66.02       68.05      3.94 o 
 -10   1   1       41.86       47.09      2.22 o 
  -9   1   1      460.00      429.82      7.32 o 
  -8   1   1      263.02      267.27      4.37 o 
  -7   1   1       64.86       60.00      1.65 o 
  -6   1   1      494.27      495.23      5.91 o 
  -5   1   1       81.70       90.87      1.74 o 
  -4   1   1      368.20      431.04      4.91 o 
  -3   1   1      566.41      599.38      7.26 o 
  -2   1   1      603.19      581.25      8.53 o 
  -1   1   1      217.25      209.68      3.09 o 
   0   1   1      847.44      794.29     15.97 o 
   1   1   1     1179.71     1225.61     16.66 o 
   2   1   1     2492.77     2658.53     41.92 o 
   3   1   1     1279.82     1317.37     13.59 o 
   4   1   1      196.95      184.61      3.23 o 
   5   1   1     3210.51     3286.04     31.33 o 
   6   1   1      486.08      479.46      5.55 o 
   7   1   1      879.01      792.15      9.77 o 
   8   1   1      112.29       99.61      4.30 o 
   9   1   1       25.27       23.25      1.53 o 
  10   1   1      165.47      160.41      3.86 o 
  11   1   1        0.77       -0.71      1.17 o 
  12   1   1      193.21      194.03      5.95 o 
  13   1   1       56.97       55.60      5.57 o 
 -13   2   1       15.59       11.26      3.48 o 
 -12   2   1        5.77        5.46      3.25 o 
 -11   2   1      230.34      234.25      9.83 o 
 -10   2   1      264.57      272.85      5.17 o 
  -9   2   1       11.91        9.68      1.21 o 
  -8   2   1       62.80       60.10      2.06 o 
  -7   2   1      718.45      743.82     10.13 o 
  -6   2   1       36.43       38.25      1.64 o 
  -5   2   1      131.38      138.48      2.07 o 
  -4   2   1     2347.73     2605.61     26.16 o 
  -3   2   1     3448.51     3693.87     43.12 o 
  -2   2   1      466.86      486.80      8.30 o 
  -1   2   1     1151.34     1238.92     19.55 o 
   0   2   1     3422.27     3623.62     69.50 o 
   1   2   1     2398.36     2567.57     35.13 o 
   2   2   1     2284.88     2352.03     36.71 o 
   3   2   1      891.93      904.46     13.79 o 
   4   2   1     2752.81     2988.86     32.65 o 
   5   2   1      196.32      214.53      2.89 o 
   6   2   1      897.55      913.69     10.47 o 
   7   2   1       88.96      100.40      2.68 o 
   8   2   1      829.65      824.36     11.27 o 
   9   2   1      563.21      596.66      8.93 o 
  10   2   1       61.26       63.72      2.50 o 
  11   2   1      263.63      259.41      7.57 o 
  12   2   1       70.43       81.53      4.37 o 
  13   2   1       83.46       96.07      6.83 o 
 -13   3   1       18.42       16.88      2.64 o 
 -12   3   1      113.51      108.27      5.01 o 
 -11   3   1       15.41        9.71      4.67 o 
 -10   3   1       62.47       62.08      2.96 o 
  -9   3   1       47.59       46.08      2.73 o 
  -8   3   1      297.47      280.13      6.07 o 
  -7   3   1      856.54      853.83     11.27 o 
  -6   3   1      566.04      557.59      7.96 o 
  -5   3   1       31.73       34.59      1.12 o 
  -4   3   1       90.37       79.59      3.23 o 
  -3   3   1     4233.28     4406.08     60.74 o 
  -2   3   1      253.84      265.41      4.12 o 
  -1   3   1      939.59      962.98     15.59 o 
   0   3   1     1268.05     1340.14     31.22 o 
   1   3   1      686.99      650.79     10.82 o 
   2   3   1     1287.95     1293.06     17.78 o 
   3   3   1     2676.83     2812.26     41.45 o 
   4   3   1      522.99      523.81      7.20 o 
   5   3   1      182.99      193.72      3.38 o 
   6   3   1      698.94      668.29      8.21 o 
   7   3   1      229.92      227.05      3.84 o 
   8   3   1      431.87      432.34      6.47 o 
   9   3   1      111.97      107.85      4.54 o 
  10   3   1      142.42      123.54      4.71 o 
  11   3   1        2.95        3.78      1.73 o 
  12   3   1      150.43      148.64      5.76 o 
  13   3   1        2.34        0.67      1.70 o 
 -13   4   1       13.92        9.98      2.88 o 
 -12   4   1      103.81      112.39      5.07 o 
 -11   4   1       29.15       33.05      3.23 o 
 -10   4   1       50.76       48.23      3.14 o 
  -9   4   1       18.20       17.89      1.97 o 
  -8   4   1      275.56      274.77      6.87 o 
  -7   4   1      255.72      270.43      6.52 o 
  -6   4   1      105.75      108.31      3.37 o 
  -5   4   1      741.16      696.71     16.32 o 
  -4   4   1      941.52     1037.92     15.05 o 
  -3   4   1      452.62      479.62      6.53 o 
  -2   4   1      366.63      388.47      5.53 o 
  -1   4   1       31.39       65.34      3.29 o 
   0   4   1     2690.31     2875.50     54.23 o 
   1   4   1     1467.38     1563.09     20.52 o 
   2   4   1      970.96      953.03     11.84 o 
   3   4   1      351.63      360.81      6.07 o 
   4   4   1     3045.30     3134.63     46.47 o 
   5   4   1       36.38       41.83      2.98 o 
   6   4   1     1901.50     1798.40     25.99 o 
   7   4   1      196.13      201.76      4.46 o 
   8   4   1      134.50      124.60      3.54 o 
   9   4   1       82.71       98.97      3.89 o 
  10   4   1      177.11      171.18      5.63 o 
  11   4   1      159.07      162.32      9.44 o 
  12   4   1       70.42       67.72      4.33 o 
  13   4   1       46.90       46.47      3.68 o 
 -13   5   1       66.77       68.31      6.30 o 
 -12   5   1       27.90       27.84      2.83 o 
 -11   5   1       58.16       59.99      3.62 o 
 -10   5   1       23.54       18.75      2.11 o 
  -9   5   1       25.75       26.33      2.25 o 
  -8   5   1      379.45      388.86      9.66 o 
  -7   5   1      208.64      205.18      4.72 o 
  -6   5   1      168.11      164.24      3.86 o 
  -5   5   1      520.11      545.40      8.89 o 
  -4   5   1       96.73      114.78      2.72 o 
  -3   5   1      694.42      700.32      9.18 o 
  -2   5   1      681.14      753.13     13.62 o 
  -1   5   1     1353.89     1488.35     23.02 o 
   0   5   1      673.01      684.96     11.19 o 
   1   5   1      321.11      319.96      7.65 o 
   2   5   1      481.33      569.16      7.34 o 
   3   5   1      136.08      128.42      2.67 o 
   4   5   1      310.95      294.90      5.40 o 
   5   5   1     1919.95     2045.15     29.97 o 
   6   5   1       54.24       65.25      2.20 o 
   7   5   1        5.50        7.14      1.48 o 
   8   5   1      171.07      159.95      4.77 o 
   9   5   1      147.68      133.66      4.63 o 
  10   5   1      154.89      149.08     10.81 o 
  11   5   1       60.15       62.55      6.72 o 
  12   5   1      122.49      115.82      6.41 o 
  13   5   1        3.83        2.96      1.88 o 
 -13   6   1       34.64       35.84      4.70 o 
 -12   6   1        9.54        9.28      2.10 o 
 -11   6   1       82.31       76.52      3.99 o 
 -10   6   1       31.27       31.39      2.59 o 
  -9   6   1      115.37      113.47      4.26 o 
  -8   6   1       79.85       69.01      3.45 o 
  -7   6   1      364.39      379.25      7.14 o 
  -6   6   1       66.28       56.91      2.17 o 
  -5   6   1       30.27       34.05      1.59 o 
  -4   6   1      409.64      459.56      6.70 o 
  -3   6   1       31.40       35.02      2.42 o 
  -2   6   1       17.89       18.63      1.60 o 
  -1   6   1      169.71      212.41      3.58 o 
   0   6   1      438.15      563.05     11.30 o 
   1   6   1      395.98      458.27      8.08 o 
   2   6   1      581.88      580.68      7.38 o 
   3   6   1      281.62      312.83      3.77 o 
   4   6   1     1243.07     1231.29     15.85 o 
   5   6   1      637.65      634.19     10.30 o 
   6   6   1      415.40      381.38      7.04 o 
   7   6   1      474.18      481.07     10.50 o 
   8   6   1      259.63      243.98      8.65 o 
   9   6   1       45.23       37.28      3.66 o 
  10   6   1       15.14       15.57      2.01 o 
  11   6   1      270.13      264.93      7.69 o 
  12   6   1       22.11       18.66      2.49 o 
  13   6   1       36.30       42.79      4.60 o 
 -12   7   1       36.30       30.73      3.99 o 
 -11   7   1       51.68       50.24      4.88 o 
 -10   7   1      214.04      214.61      6.41 o 
  -9   7   1       33.68       31.57      2.43 o 
  -8   7   1      198.00      210.10      6.85 o 
  -7   7   1       15.11       17.24      1.48 o 
  -6   7   1      656.40      634.41     10.29 o 
  -5   7   1       68.68       71.43      3.44 o 
  -4   7   1      101.58       97.88      2.26 o 
  -3   7   1      336.58      325.93      4.27 o 
  -2   7   1      134.70      112.71      2.30 o 
  -1   7   1        7.96       10.16      1.26 o 
   0   7   1      499.20      479.18      8.13 o 
   1   7   1      246.33      209.86      4.56 o 
   2   7   1      427.88      422.26      5.05 o 
   3   7   1      843.40      836.39      8.46 o 
   4   7   1       29.99       30.20      1.03 o 
   5   7   1      292.98      281.12     13.77 o 
   6   7   1      113.14      102.00      4.31 o 
   7   7   1      465.34      465.78      9.50 o 
   8   7   1      172.71      172.77      9.02 o 
   9   7   1       16.43       13.10      2.12 o 
  10   7   1      253.21      257.41      7.10 o 
  11   7   1       31.48       30.28      2.74 o 
  12   7   1      130.94      132.76      7.39 o 
 -12   8   1      155.69      153.49      5.82 o 
 -11   8   1       39.16       41.63      3.06 o 
 -10   8   1       74.20       71.38      3.64 o 
  -9   8   1      185.57      185.83      7.15 o 
  -8   8   1       11.92       12.30      1.65 o 
  -7   8   1      571.42      537.02     12.19 o 
  -6   8   1      193.33      173.65      3.98 o 
  -5   8   1       19.12       17.79      1.75 o 
  -4   8   1      620.08      657.27      9.01 o 
  -3   8   1      815.38      832.23     10.95 o 
  -2   8   1       89.31       96.94      3.45 o 
  -1   8   1      449.15      452.73      8.00 o 
   0   8   1     1144.86     1208.05     18.57 o 
   1   8   1      220.17      217.08      4.13 o 
   2   8   1      598.30      634.20     13.08 o 
   3   8   1      669.49      659.80      7.71 o 
   4   8   1     1848.81     1944.59     23.18 o 
   5   8   1      134.20      147.56      3.27 o 
   6   8   1       56.77       44.27      3.79 o 
   7   8   1       77.52       67.35      3.65 o 
   8   8   1      470.40      464.34      9.92 o 
   9   8   1      229.78      222.45      6.18 o 
  10   8   1      158.36      155.74      5.25 o 
  11   8   1      127.16      128.55      7.93 o 
  12   8   1        6.58        8.39      2.61 o 
 -11   9   1       22.64       20.68      2.39 o 
 -10   9   1      201.77      226.00      6.59 o 
  -9   9   1      101.64       86.83      5.45 o 
  -8   9   1      484.19      509.30     10.58 o 
  -7   9   1      191.79      192.16      5.10 o 
  -6   9   1      402.12      417.51      8.40 o 
  -5   9   1       60.75       62.83      1.82 o 
  -4   9   1      258.84      270.76      4.71 o 
  -3   9   1     1163.74     1104.43     14.36 o 
  -2   9   1      617.66      642.73     12.85 o 
  -1   9   1      949.62      832.02     13.49 o 
   0   9   1      454.96      492.52      8.78 o 
   1   9   1     1147.65     1051.20     14.90 o 
   2   9   1      260.11      269.71      7.01 o 
   3   9   1      866.81      830.05     14.72 o 
   4   9   1      183.28      188.82      3.51 o 
   5   9   1      272.76      257.60      5.11 o 
   6   9   1      251.35      270.09      7.66 o 
   7   9   1      248.70      250.37      8.25 o 
   8   9   1      364.23      363.76      8.77 o 
   9   9   1       54.97       47.38      5.18 o 
  10   9   1      310.82      306.16      7.76 o 
  11   9   1      102.76      105.33      4.80 o 
 -11  10   1       37.86       41.59      3.07 o 
 -10  10   1      132.66      137.88      4.84 o 
  -9  10   1      277.25      284.67      7.12 o 
  -8  10   1       15.21       12.26      3.01 o 
  -7  10   1      428.10      408.93      8.43 o 
  -6  10   1       41.93       39.44      1.88 o 
  -5  10   1      359.87      359.07      6.65 o 
  -4  10   1      153.87      165.19      2.72 o 
  -3  10   1     1305.15     1242.08     19.59 o 
  -2  10   1      124.36      128.56      4.38 o 
  -1  10   1       87.44       76.64      3.59 o 
   0  10   1      821.74      901.35     14.92 o 
   1  10   1      760.19      720.35     10.91 o 
   2  10   1      955.41      977.69     15.83 o 
   3  10   1     1255.05     1234.96     36.12 o 
   4  10   1      350.10      366.18      5.05 o 
   5  10   1       99.12       94.99      3.09 o 
   6  10   1      174.47      177.13      3.56 o 
   7  10   1      365.64      354.46      7.21 o 
   8  10   1      102.44       97.43      3.91 o 
   9  10   1       88.32       99.69      3.76 o 
  10  10   1      174.20      185.63      5.57 o 
  11  10   1      144.93      141.31      5.63 o 
 -10  11   1       62.65       67.47      3.12 o 
  -9  11   1       28.66       25.72      2.87 o 
  -8  11   1      504.74      525.60      8.73 o 
  -7  11   1       60.61       62.47      3.00 o 
  -6  11   1      209.59      206.97      5.39 o 
  -5  11   1       28.81       29.10      2.66 o 
  -4  11   1       42.67       52.21      3.11 o 
  -3  11   1      420.42      426.62     13.18 o 
  -2  11   1      541.68      544.79     28.89 o 
  -1  11   1     1346.86     1284.03     20.66 o 
   0  11   1      189.27      197.97      5.02 o 
   1  11   1     1188.68     1190.75     19.36 o 
   2  11   1      169.68      169.33      4.52 o 
   3  11   1      173.62      185.13      8.08 o 
   4  11   1      308.38      329.01     12.35 o 
   5  11   1      195.27      200.09      5.62 o 
   6  11   1        0.98        0.14      1.04 o 
   7  11   1      112.75      112.68      2.93 o 
   8  11   1      400.11      413.17      9.09 o 
   9  11   1       20.62       23.98      2.20 o 
  10  11   1       29.76       25.57      2.10 o 
 -10  12   1       76.50       84.40      4.14 o 
  -9  12   1      176.14      177.50      7.44 o 
  -8  12   1       31.21       35.78      3.08 o 
  -7  12   1      188.59      197.89      5.45 o 
  -6  12   1       15.05       12.63      1.26 o 
  -5  12   1      146.87      138.90      5.32 o 
  -4  12   1       48.15       48.17      3.17 o 
  -3  12   1      382.74      367.23     10.07 o 
  -2  12   1       80.82       77.04      3.61 o 
  -1  12   1      162.69      164.85      4.62 o 
   0  12   1      232.55      229.22      5.70 o 
   1  12   1      674.03      635.70     13.80 o 
   2  12   1      374.12      360.33     10.02 o 
   3  12   1      187.17      191.29      6.14 o 
   4  12   1      122.08      111.60      6.83 o 
   6  12   1       24.78       20.74      1.71 o 
   7  12   1      191.84      190.04      6.28 o 
   8  12   1       37.82       34.65      3.06 o 
   9  12   1      238.13      222.08      8.29 o 
  10  12   1       18.67       21.76      1.73 o 
  -9  13   1        8.95        4.31      1.78 o 
  -8  13   1      233.69      245.66      7.65 o 
  -5  13   1       10.74       13.46      3.37 o 
  -4  13   1       82.86       85.79      6.33 o 
  -3  13   1      151.13      151.74      8.10 o 
  -2  13   1      157.23      142.53      5.92 o 
  -1  13   1      411.67      432.01      8.99 o 
   0  13   1       24.49       22.39      2.00 o 
   1  13   1      288.81      299.16      8.18 o 
   2  13   1      314.67      302.36      8.31 o 
   3  13   1      206.50      219.58     10.63 o 
   4  13   1       73.68       77.24      6.98 o 
   8  13   1       11.44       12.11      1.78 o 
   9  13   1       83.62       87.05      4.50 o 
  -5  14   1      145.29      147.81      8.89 o 
  -4  14   1      180.99      195.89      9.98 o 
  -3  14   1      131.27      134.87      7.96 o 
  -2  14   1      309.89      279.50     11.92 o 
  -1  14   1       78.43       80.27      4.24 o 
   0  14   1      111.99      113.54      8.09 o 
   1  14   1      120.55      130.09      5.16 o 
   2  14   1      232.46      219.63      7.04 o 
   3  14   1      109.82      103.15      9.04 o 
   4  14   1      179.81      184.32      6.53 o 
   5  14   1       18.90       19.81      3.63 o 
  -4  15   1      187.24      197.86     10.40 o 
  -3  15   1       19.42       27.80      4.22 o 
  -2  15   1       30.22       24.01      3.98 o 
  -1  15   1      381.77      386.24     14.76 o 
   0  15   1       31.55       28.06      3.96 o 
   1  15   1       77.08       89.17      4.47 o 
   2  15   1      136.22      133.12     10.77 o 
   3  15   1      209.78      245.72     14.46 o 
   4  15   1       65.22       77.57      6.19 o 
  -4  16   1       50.71       33.87      4.93 o 
  -3  16   1      140.58      132.17      8.46 o 
  -2  16   1      698.40      708.07     23.46 o 
  -1  16   1      188.12      195.58     10.14 o 
   0  16   1      315.06      309.48     13.20 o 
   1  16   1       85.06       78.89      6.30 o 
   2  16   1      245.50      247.20     11.35 o 
  -4  17   1      243.55      253.95     12.68 o 
  -3  17   1      195.08      193.05     10.78 o 
  -2  17   1       30.89       28.63      4.64 o 
  -1  17   1      238.28      275.26     12.73 o 
   0  17   1        5.76        5.52      2.96 o 
  -4 -17   2        5.08        3.77      1.99 o 
  -3 -17   2      166.64      188.55      6.42 o 
   2 -17   2       29.94       33.23      4.55 o 
   3 -17   2        2.57        5.69      2.62 o 
   4 -17   2       67.34       61.77      3.19 o 
  -6 -16   2        9.52        7.30      2.77 o 
  -5 -16   2       37.56       31.85      3.65 o 
  -4 -16   2       85.20       87.33      4.91 o 
  -3 -16   2       31.53       30.43      2.68 o 
   2 -16   2       45.26       47.59      2.54 o 
   3 -16   2      101.72      107.46      3.79 o 
   4 -16   2      156.41      143.63      6.07 o 
   5 -16   2       39.54       37.45      2.89 o 
   6 -16   2       40.25       34.80      3.00 o 
  -7 -15   2       29.30       21.24      4.81 o 
  -6 -15   2       12.04       10.46      2.15 o 
  -5 -15   2       27.50       23.28      2.39 o 
  -4 -15   2       27.73       32.21      3.20 o 
  -3 -15   2       23.16       25.90      2.42 o 
   0 -15   2        5.63        7.13      1.23 o 
   1 -15   2       21.48       23.30      1.82 o 
   2 -15   2      354.08      357.04      9.60 o 
   3 -15   2      153.61      173.15      5.06 o 
   4 -15   2        3.05        1.52      2.37 o 
   5 -15   2       65.28       80.47      3.86 o 
   6 -15   2       88.74       87.51      4.60 o 
   7 -15   2       78.43       85.79      4.59 o 
  -8 -14   2       41.25       54.35      6.48 o 
  -7 -14   2      121.23      120.24      5.24 o 
  -6 -14   2       31.36       31.18      2.63 o 
  -5 -14   2        8.55        6.06      2.13 o 
  -4 -14   2       26.51       27.44      4.35 o 
  -3 -14   2       61.05       58.05      2.76 o 
  -1 -14   2      254.89      282.61     13.56 o 
   0 -14   2       81.65       91.24      7.36 o 
   1 -14   2      380.72      403.64     10.10 o 
   2 -14   2       59.21       57.52      2.87 o 
   3 -14   2       23.72       27.17      2.09 o 
   4 -14   2       43.11       36.27      2.97 o 
   5 -14   2       64.85       66.18      3.58 o 
   6 -14   2      152.04      140.05      4.05 o 
   7 -14   2        2.96        3.30      1.72 o 
   8 -14   2      243.46      243.12      8.07 o 
  -9 -13   2       72.16       80.24      4.82 o 
  -8 -13   2       37.89       43.48      3.46 o 
  -7 -13   2       90.23       92.36      3.42 o 
  -6 -13   2       23.47       18.44      1.88 o 
  -5 -13   2      203.75      200.48      7.10 o 
  -4 -13   2      167.90      165.87      5.03 o 
  -3 -13   2      135.73      124.84      8.86 o 
  -2 -13   2       37.93       30.18      2.27 o 
  -1 -13   2      503.31      528.41     14.18 o 
   0 -13   2      182.88      179.31      4.76 o 
   1 -13   2      195.01      215.85      5.35 o 
   2 -13   2      209.41      212.83     14.33 o 
   3 -13   2       13.82       12.92      1.87 o 
   4 -13   2      161.81      148.13      4.88 o 
   5 -13   2       87.77       92.85      4.06 o 
   6 -13   2       31.60       39.65      2.16 o 
   7 -13   2      112.36      131.11      5.48 o 
   8 -13   2       40.73       44.41      3.56 o 
   9 -13   2      123.65      140.47      6.32 o 
 -10 -12   2       16.55       21.03      3.26 o 
  -9 -12   2       94.66       93.74      5.08 o 
  -8 -12   2       11.20       13.89      2.50 o 
  -7 -12   2        8.11        7.32      1.41 o 
  -6 -12   2       32.49       39.66      2.08 o 
  -5 -12   2       75.20       74.90      2.40 o 
  -4 -12   2       71.07       67.52      2.78 o 
  -3 -12   2       49.80       53.32      2.76 o 
  -2 -12   2      153.74      168.19      4.24 o 
  -1 -12   2      294.08      294.67      6.20 o 
   0 -12   2       54.92       46.16      1.64 o 
   1 -12   2       79.74       76.02      2.66 o 
   2 -12   2       15.29       19.26      1.58 o 
   3 -12   2       92.16       84.20      3.53 o 
   4 -12   2      244.35      252.14      7.16 o 
   5 -12   2      177.66      170.95      5.47 o 
   6 -12   2      383.96      376.07      9.39 o 
   7 -12   2        5.42        5.80      1.37 o 
   8 -12   2       83.48       79.07      4.44 o 
   9 -12   2      122.78      109.58      5.49 o 
  10 -12   2       65.73       65.45      4.73 o 
 -10 -11   2      104.20       95.71      5.38 o 
  -9 -11   2        4.97        4.83      2.09 o 
  -8 -11   2      122.38      123.40      4.13 o 
  -7 -11   2       64.88       61.52      2.85 o 
  -6 -11   2       20.16       20.58      1.86 o 
  -5 -11   2       18.60       18.11      1.27 o 
  -4 -11   2      394.29      403.07      8.51 o 
  -3 -11   2      611.05      601.29     10.02 o 
  -2 -11   2      349.83      372.78      6.88 o 
  -1 -11   2      153.92      158.94      3.41 o 
   0 -11   2       39.13       38.15      1.81 o 
   1 -11   2      265.32      258.68      3.88 o 
   2 -11   2      266.44      284.02      6.92 o 
   3 -11   2      537.42      537.86     11.95 o 
   4 -11   2      165.26      168.58      4.51 o 
   5 -11   2       70.81       72.45      4.67 o 
   6 -11   2       20.76       19.70      1.62 o 
   7 -11   2      226.97      222.76      5.45 o 
   8 -11   2       77.70       74.59      3.25 o 
   9 -11   2      177.11      169.82      6.68 o 
  10 -11   2       24.41       27.45      3.47 o 
 -11 -10   2       40.14       44.67      4.34 o 
 -10 -10   2      170.68      170.29      6.86 o 
  -9 -10   2       87.15       82.93      3.59 o 
  -8 -10   2       70.93       64.87      2.96 o 
  -7 -10   2       93.47       85.36      3.09 o 
  -6 -10   2        0.87        0.52      1.27 o 
  -5 -10   2      505.27      525.04      7.40 o 
  -4 -10   2      199.34      179.15      4.91 o 
  -3 -10   2      113.98      116.48      3.64 o 
  -2 -10   2      732.28      764.36     11.78 o 
  -1 -10   2        3.51        2.36      0.57 o 
   0 -10   2       57.89       54.21      2.56 o 
   1 -10   2      119.30      141.41      4.05 o 
   2 -10   2      131.66      134.58      2.99 o 
   3 -10   2      204.44      207.54      5.78 o 
   4 -10   2      342.39      331.92      6.90 o 
   5 -10   2       81.66       76.30      3.13 o 
   6 -10   2      122.53      132.83      3.39 o 
   7 -10   2       41.00       41.98      2.29 o 
   8 -10   2      189.06      182.70      5.04 o 
   9 -10   2       56.34       56.15     11.08 o 
  10 -10   2       66.88       69.80      5.42 o 
  11 -10   2       52.47       50.72      4.27 o 
 -11  -9   2       53.76       53.03      3.40 o 
 -10  -9   2       30.18       26.61      4.66 o 
  -9  -9   2      188.97      174.65      5.11 o 
  -8  -9   2      384.52      388.36      8.00 o 
  -7  -9   2      111.62      121.93      3.35 o 
  -6  -9   2      778.28      719.44     10.88 o 
  -5  -9   2      333.74      323.56      5.04 o 
  -4  -9   2      382.92      339.44      7.21 o 
  -3  -9   2      652.55      649.67     11.61 o 
  -2  -9   2       47.62       40.79      2.65 o 
  -1  -9   2      595.27      654.66      8.36 o 
   0  -9   2      519.04      564.32      8.49 o 
   1  -9   2      587.11      607.49      7.56 o 
   2  -9   2       56.63       62.53      1.54 o 
   3  -9   2      219.27      227.52      4.27 o 
   4  -9   2      123.12      114.02      2.95 o 
   5  -9   2      810.89      786.11     13.56 o 
   6  -9   2      232.73      218.66      4.55 o 
   7  -9   2      299.67      305.41      7.65 o 
   8  -9   2       84.44       75.70      3.15 o 
   9  -9   2      248.27      252.59      6.35 o 
  10  -9   2       77.57       76.07      8.54 o 
  11  -9   2        4.67        2.23      3.29 o 
 -12  -8   2        9.14        8.40      3.61 o 
 -11  -8   2       71.08       69.40      4.46 o 
 -10  -8   2      114.96      125.24      4.01 o 
  -9  -8   2       40.34       40.36      3.86 o 
  -8  -8   2     1088.35     1049.42     17.09 o 
  -7  -8   2     1137.28     1074.02     15.48 o 
  -6  -8   2      178.54      169.99      3.76 o 
  -5  -8   2     1057.50     1029.53     12.75 o 
  -4  -8   2      439.26      445.31      7.76 o 
  -3  -8   2       98.75       99.04      3.66 o 
  -2  -8   2     1130.31     1068.74     15.18 o 
  -1  -8   2      148.04      165.34      2.69 o 
   0  -8   2     1631.23     1816.02     27.92 o 
   1  -8   2      258.67      307.87      4.38 o 
   2  -8   2      238.00      233.91      4.41 o 
   3  -8   2       54.35       47.71      1.86 o 
   4  -8   2      283.81      287.81      4.95 o 
   5  -8   2      884.85      820.34     11.97 o 
   6  -8   2      753.73      734.03     11.08 o 
   7  -8   2      276.82      256.64      5.23 o 
   8  -8   2      406.59      391.54      8.04 o 
   9  -8   2       25.41       28.48      2.23 o 
  10  -8   2        0.80       -1.55      1.23 o 
  11  -8   2       39.21       35.74      3.63 o 
  12  -8   2        3.60        1.55      2.30 o 
 -12  -7   2       10.63       11.37      1.88 o 
 -11  -7   2      220.86      216.21      6.45 o 
 -10  -7   2      158.13      156.46      4.27 o 
  -9  -7   2      226.43      235.32      5.92 o 
  -8  -7   2      224.63      225.21      5.48 o 
  -7  -7   2       83.50       80.66      3.51 o 
  -6  -7   2     2549.65     2397.59     30.78 o 
  -5  -7   2      236.60      274.70      4.02 o 
  -4  -7   2      944.50      899.15     13.68 o 
  -3  -7   2      540.26      508.71     12.16 o 
  -2  -7   2     1246.42     1370.34     22.82 o 
  -1  -7   2      649.85      739.08     15.04 o 
   0  -7   2      279.41      307.05      5.41 o 
   1  -7   2      117.14      149.43      2.15 o 
   2  -7   2      238.87      258.22      3.42 o 
   3  -7   2     1787.04     1802.62     23.31 o 
   4  -7   2       13.59       13.50      0.89 o 
   5  -7   2      152.71      161.00      3.43 o 
   6  -7   2      637.82      599.36      9.34 o 
   7  -7   2      392.64      359.33      6.53 o 
   8  -7   2      319.13      306.86      6.04 o 
   9  -7   2      108.88      103.05      3.75 o 
  10  -7   2        1.38       -0.48      1.31 o 
  11  -7   2       60.06       62.23      4.42 o 
  12  -7   2       49.19       52.75      3.28 o 
 -12  -6   2      107.06       98.18      4.02 o 
 -11  -6   2       30.72       31.76      1.99 o 
 -10  -6   2      438.03      433.27      7.09 o 
  -9  -6   2      743.19      721.85     11.20 o 
  -8  -6   2       47.36       53.02      3.07 o 
  -7  -6   2      256.66      247.40      4.96 o 
  -6  -6   2      298.34      305.02      5.44 o 
  -5  -6   2     2086.00     1915.72     22.69 o 
  -4  -6   2     1384.44     1341.23     20.92 o 
  -3  -6   2      865.02      789.42     10.91 o 
  -2  -6   2      892.89      934.26     19.22 o 
  -1  -6   2     1561.77     1722.58     21.74 o 
   0  -6   2      524.37      537.14      7.78 o 
   1  -6   2      793.74      938.30     10.20 o 
   2  -6   2      496.00      482.44      5.72 o 
   3  -6   2      739.98      806.15      9.01 o 
   4  -6   2      452.52      395.11      6.59 o 
   5  -6   2     1542.79     1472.19     19.40 o 
   6  -6   2      442.49      428.25      7.07 o 
   7  -6   2      171.41      163.87      3.86 o 
   8  -6   2      177.66      181.13      6.08 o 
   9  -6   2       47.46       47.93      2.66 o 
  10  -6   2       17.88       16.84      1.69 o 
  11  -6   2       22.55       26.00      2.19 o 
  12  -6   2       14.77       15.45      2.21 o 
 -13  -5   2      118.99      118.95      5.71 o 
 -12  -5   2       21.56       20.87      2.90 o 
 -11  -5   2      275.63      282.72      5.31 o 
 -10  -5   2       89.27       87.14      2.68 o 
  -9  -5   2       26.02       29.27      1.51 o 
  -8  -5   2      152.91      161.40      3.46 o 
  -7  -5   2      194.72      170.60      3.34 o 
  -6  -5   2      651.45      526.69      8.13 o 
  -5  -5   2       11.82        8.55      0.73 o 
  -4  -5   2     3182.17     3386.16     40.04 o 
  -3  -5   2     2460.25     2611.00     33.77 o 
  -2  -5   2       94.17      115.08      2.82 o 
  -1  -5   2      567.26      659.45     10.28 o 
   0  -5   2      131.05      129.98      2.35 o 
   1  -5   2      328.17      348.45      4.01 o 
   2  -5   2      305.30      361.95      4.33 o 
   3  -5   2     1194.89     1330.98     17.51 o 
   4  -5   2      551.23      550.69     11.20 o 
   5  -5   2      187.44      207.82      3.48 o 
   6  -5   2      163.03      160.73      3.04 o 
   7  -5   2       16.38       19.08      1.23 o 
   8  -5   2       18.56       19.04      1.34 o 
   9  -5   2      181.54      186.06      3.97 o 
  10  -5   2      140.31      131.29      3.89 o 
  11  -5   2      116.48      118.62      4.08 o 
  12  -5   2       89.73       88.57      4.59 o 
  13  -5   2        4.13        4.63      1.85 o 
 -13  -4   2       21.88       25.32      3.44 o 
 -12  -4   2      190.93      174.62      6.53 o 
 -11  -4   2      257.29      261.70      6.97 o 
 -10  -4   2       93.83      102.22      2.85 o 
  -9  -4   2      153.71      139.72      3.62 o 
  -8  -4   2      241.67      231.66      3.85 o 
  -7  -4   2     1141.89     1092.78     13.32 o 
  -6  -4   2      511.62      529.79      7.11 o 
  -5  -4   2      287.92      299.61      4.71 o 
  -4  -4   2      926.71      926.98     14.38 o 
  -3  -4   2      263.31      260.84      5.98 o 
  -2  -4   2      722.17      735.21     23.22 o 
  -1  -4   2     2105.44     2304.01     34.68 o 
   0  -4   2     1133.13     1089.10     14.65 o 
   1  -4   2       49.26       67.60      1.07 o 
   2  -4   2      931.96     1021.89     11.88 o 
   3  -4   2       91.96       73.40      1.71 o 
   4  -4   2      105.35       79.69      1.73 o 
   5  -4   2       38.11       45.06      1.46 o 
   6  -4   2      417.18      435.15      6.11 o 
   7  -4   2      448.88      434.88      6.32 o 
   8  -4   2      719.01      700.26      9.47 o 
   9  -4   2       17.78       21.43      1.47 o 
  10  -4   2       82.31       76.68      2.86 o 
  11  -4   2      127.19      136.94      4.39 o 
  12  -4   2       16.63       16.75      2.99 o 
  13  -4   2       44.34       44.47      2.94 o 
 -13  -3   2      254.19      244.79      8.07 o 
 -12  -3   2      160.68      167.29      6.23 o 
 -11  -3   2      146.68      163.53      5.93 o 
 -10  -3   2       61.74       51.23      2.12 o 
  -9  -3   2      223.72      232.40      3.98 o 
  -8  -3   2      290.32      302.08      4.52 o 
  -7  -3   2       23.85       13.02      1.28 o 
  -6  -3   2     1258.40     1287.07     15.25 o 
  -5  -3   2     1800.15     1838.61     20.73 o 
  -4  -3   2      196.97      204.33      3.48 o 
  -3  -3   2     1027.56     1032.32     13.51 o 
  -2  -3   2     4293.61     4369.55     57.68 o 
  -1  -3   2     1996.99     1966.27     33.02 o 
   0  -3   2      277.53      326.73      4.70 o 
   1  -3   2     2667.27     2647.51     28.41 o 
   2  -3   2      909.46      972.18     11.73 o 
   3  -3   2     1660.47     1848.32     29.01 o 
   4  -3   2      289.67      266.79      3.83 o 
   5  -3   2     1736.01     1844.64     19.38 o 
   6  -3   2       10.17       12.59      0.94 o 
   7  -3   2      536.13      511.30      7.95 o 
   8  -3   2       20.86       18.53      1.28 o 
   9  -3   2       44.08       56.53      2.13 o 
  10  -3   2       30.73       30.18      2.53 o 
  11  -3   2        2.18        3.54      1.43 o 
  12  -3   2      257.80      232.16      8.90 o 
  13  -3   2        8.62        7.74      4.62 o 
 -13  -2   2       30.76       35.52      3.82 o 
 -12  -2   2      136.78      132.94      6.83 o 
 -11  -2   2      212.98      206.44      6.75 o 
 -10  -2   2      385.75      397.65      8.46 o 
  -9  -2   2      267.06      241.22      4.05 o 
  -8  -2   2       65.38       63.37      2.64 o 
  -7  -2   2     1349.63     1257.81     12.63 o 
  -6  -2   2      142.03      137.35      2.24 o 
  -5  -2   2     1373.95     1400.22     18.36 o 
  -4  -2   2      979.68      991.84     12.07 o 
  -3  -2   2      162.70      148.86      2.88 o 
  -2  -2   2      231.57      261.92      3.65 o 
  -1  -2   2     5453.10     5648.27     65.28 o 
   0  -2   2    17364.97    16252.10    438.66 o 
   1  -2   2     2640.76     2655.52     33.48 o 
   2  -2   2       63.30      117.69      1.82 o 
   3  -2   2      304.72      301.90      4.18 o 
   4  -2   2      442.98      459.09      5.23 o 
   5  -2   2      211.41      201.10      3.01 o 
   6  -2   2      904.87      902.27      9.96 o 
   7  -2   2      870.37      788.17     10.02 o 
   8  -2   2      394.76      356.98      5.61 o 
   9  -2   2       86.69       88.05      2.55 o 
  10  -2   2       22.49       20.45      4.33 o 
  11  -2   2      240.90      240.79      5.79 o 
  12  -2   2       70.21       55.65      2.98 o 
  13  -2   2       54.14       56.22      3.90 o 
 -13  -1   2      428.72      445.30     11.23 o 
 -12  -1   2        9.38        6.53      2.35 o 
 -11  -1   2      987.73     1008.77     20.03 o 
 -10  -1   2      432.06      424.82      8.77 o 
  -9  -1   2      599.73      616.40      9.66 o 
  -8  -1   2      264.99      289.19      4.81 o 
  -7  -1   2      534.89      522.21      5.94 o 
  -6  -1   2     3396.06     3606.71     35.95 o 
  -5  -1   2      909.01     1008.55     10.71 o 
  -4  -1   2     6043.71     6451.13     62.37 o 
  -3  -1   2      119.23      145.99      2.75 o 
  -2  -1   2      587.94      646.15      9.24 o 
  -1  -1   2       69.90       62.48      1.17 o 
   0  -1   2     9077.36     8892.53     98.05 o 
   1  -1   2     9575.46     9461.81    173.45 o 
   2  -1   2      988.70     1055.34     13.68 o 
   3  -1   2      472.51      419.37      9.61 o 
   4  -1   2     2634.60     2850.36     29.35 o 
   5  -1   2      304.11      303.80      4.75 o 
   6  -1   2       84.43       79.72      1.75 o 
   7  -1   2      423.44      407.98      5.30 o 
   8  -1   2      138.96      142.53      3.08 o 
   9  -1   2       27.73       30.21      1.51 o 
  10  -1   2      354.07      330.28      6.16 o 
  11  -1   2      254.49      288.01      8.46 o 
  12  -1   2       59.54       62.28      3.81 o 
  13  -1   2       12.94       18.19      2.67 o 
 -13   0   2      246.11      267.58      7.73 o 
 -12   0   2      276.36      263.78      7.48 o 
 -11   0   2      238.86      236.43      6.84 o 
 -10   0   2      390.85      398.65      8.26 o 
  -9   0   2      484.20      482.63     10.98 o 
  -8   0   2      103.10       87.27      2.16 o 
  -7   0   2     1071.56      924.15     10.38 o 
  -6   0   2       70.57       83.53      1.99 o 
  -5   0   2      294.18      190.90      3.21 o 
  -4   0   2     3453.68     3454.30     36.58 o 
  -3   0   2    17331.88    17315.91    242.32 o 
  -2   0   2    25358.71    22098.46    891.64 o 
  -1   0   2       49.90       34.76      0.83 o 
   0   0   2     5401.23     5489.85     76.97 o 
   1   0   2    13435.64    12679.79    366.56 o 
   2   0   2     5129.67     5459.98     70.04 o 
   3   0   2     3841.30     4018.90     49.73 o 
   4   0   2        9.71        3.56      0.47 o 
   5   0   2     2076.01     1970.54     27.23 o 
   6   0   2       88.91       75.79      1.80 o 
   7   0   2       29.24       39.60      1.37 o 
   8   0   2      724.15      650.50      7.65 o 
   9   0   2      304.76      310.90      7.25 o 
  10   0   2      365.75      316.28      6.49 o 
  11   0   2       55.45       51.68      3.27 o 
  12   0   2       67.75       64.78      3.73 o 
  13   0   2       11.92       11.08      2.25 o 
 -13   1   2      439.65      475.54     17.28 o 
 -12   1   2       10.72        8.34      1.93 o 
 -11   1   2      986.95     1011.06     18.50 o 
 -10   1   2      425.20      426.01      7.32 o 
  -9   1   2      599.11      612.37      9.37 o 
  -8   1   2      249.91      280.83      5.15 o 
  -7   1   2      535.46      518.70      6.41 o 
  -6   1   2     3402.18     3623.16     36.89 o 
  -5   1   2      905.56     1017.52     10.18 o 
  -4   1   2     6033.91     6417.49     63.50 o 
  -3   1   2      133.81      162.92      2.56 o 
  -2   1   2      571.37      632.88     10.75 o 
  -1   1   2       63.22       55.21      1.60 o 
   0   1   2     9074.43     8810.32    185.99 o 
   1   1   2     9562.34     9532.88    249.42 o 
   2   1   2      996.97     1042.03     13.63 o 
   3   1   2      476.59      427.93      4.76 o 
   4   1   2     2622.29     2773.03     36.78 o 
   5   1   2      294.98      286.35      3.66 o 
   6   1   2       87.24       78.92      1.55 o 
   7   1   2      424.65      402.12      4.76 o 
   8   1   2      147.70      147.73      3.09 o 
   9   1   2       26.19       28.83      2.15 o 
  10   1   2      354.17      335.33      6.73 o 
  11   1   2      253.29      271.21      6.11 o 
  12   1   2       59.79       58.75      4.64 o 
  13   1   2       12.59       21.02      4.03 o 
 -13   2   2       29.80       35.60      4.93 o 
 -12   2   2      126.02      125.02      5.43 o 
 -11   2   2      222.73      228.54      8.85 o 
 -10   2   2      382.33      397.57      6.78 o 
  -9   2   2      264.59      240.58      4.68 o 
  -8   2   2       67.68       61.41      2.08 o 
  -7   2   2     1341.84     1287.62     15.22 o 
  -6   2   2      138.88      138.97      2.77 o 
  -5   2   2     1393.46     1420.47     14.78 o 
  -4   2   2      996.41     1021.01     10.02 o 
  -3   2   2      168.23      156.30      2.56 o 
  -2   2   2      208.76      240.18      4.09 o 
  -1   2   2     5458.99     5761.01    135.18 o 
   0   2   2    17396.49    16380.45    317.40 o 
   1   2   2     2633.03     2578.53     71.55 o 
   2   2   2       56.05      108.74      1.74 o 
   3   2   2      296.05      298.60      3.95 o 
   4   2   2      426.43      426.91      4.88 o 
   5   2   2      226.44      213.30      2.59 o 
   6   2   2      915.00      911.70      8.98 o 
   7   2   2      855.73      784.13     10.66 o 
   8   2   2      400.02      358.72      5.84 o 
   9   2   2       80.07       77.53      2.72 o 
  10   2   2       21.55       19.58      1.60 o 
  11   2   2      243.29      241.33      7.29 o 
  12   2   2       70.29       61.39      3.79 o 
  13   2   2       53.26       52.35      5.47 o 
 -13   3   2      257.72      271.31      8.48 o 
 -12   3   2      157.06      152.71      5.99 o 
 -11   3   2      148.39      157.18      7.20 o 
 -10   3   2       55.42       50.99      2.82 o 
  -9   3   2      222.31      225.20      5.62 o 
  -8   3   2      283.36      296.70      6.35 o 
  -7   3   2       24.01       15.85      0.99 o 
  -6   3   2     1254.40     1307.28     15.13 o 
  -5   3   2     1790.97     1842.84     23.84 o 
  -4   3   2      179.82      189.37      3.45 o 
  -3   3   2     1051.40     1048.05     12.00 o 
  -2   3   2     4306.92     4364.78     60.63 o 
  -1   3   2     2017.41     1980.51     30.68 o 
   0   3   2      276.49      327.51      7.16 o 
   1   3   2     2640.03     2639.96     35.92 o 
   2   3   2      921.43      989.66     10.46 o 
   3   3   2     1648.04     1833.17     26.95 o 
   4   3   2      275.13      253.88      4.22 o 
   5   3   2     1748.66     1850.51     22.72 o 
   6   3   2       11.08       15.85      0.70 o 
   7   3   2      538.67      519.78      7.31 o 
   8   3   2       24.38       23.45      1.25 o 
   9   3   2       42.80       52.47      2.92 o 
  10   3   2       30.95       29.76      2.50 o 
  11   3   2        1.65        4.14      1.68 o 
  12   3   2      260.82      254.15     10.21 o 
  13   3   2        9.14       10.57      2.55 o 
 -13   4   2       22.83       21.42      3.72 o 
 -12   4   2      185.31      171.98      6.34 o 
 -11   4   2      260.91      264.57      7.78 o 
 -10   4   2       97.23       98.67      4.67 o 
  -9   4   2      163.87      142.54      4.74 o 
  -8   4   2      245.00      226.07      5.32 o 
  -7   4   2     1132.47     1066.50     16.84 o 
  -6   4   2      516.01      531.24      9.05 o 
  -5   4   2      288.58      295.20      5.55 o 
  -4   4   2      903.56      911.17     10.96 o 
  -3   4   2      277.31      272.58      3.79 o 
  -2   4   2      747.66      761.95      8.26 o 
  -1   4   2     2086.53     2295.31     28.59 o 
   0   4   2     1175.08     1120.74     16.49 o 
   1   4   2       46.58       64.84      1.58 o 
   2   4   2      894.76      978.16     11.47 o 
   3   4   2       87.42       68.02      2.52 o 
   4   4   2      103.98       80.35      2.06 o 
   5   4   2       37.28       42.54      1.40 o 
   6   4   2      417.11      436.52     13.17 o 
   7   4   2      453.73      426.72      7.64 o 
   8   4   2      730.05      695.82     13.64 o 
   9   4   2       20.84       18.09      1.90 o 
  10   4   2       84.81       86.81      4.40 o 
  11   4   2      127.31      127.67      5.09 o 
  12   4   2       15.06       14.57      3.74 o 
  13   4   2       46.22       48.52      3.73 o 
 -13   5   2      119.45      128.12      7.28 o 
 -12   5   2       20.08       17.49      2.52 o 
 -11   5   2      269.97      258.72     12.04 o 
 -10   5   2       94.13       94.73      4.10 o 
  -9   5   2       27.87       24.61      1.96 o 
  -8   5   2      155.46      165.14      4.36 o 
  -7   5   2      195.23      162.45      4.16 o 
  -6   5   2      638.14      522.76      9.00 o 
  -5   5   2       14.04       10.95      1.07 o 
  -4   5   2     3176.72     3421.23     40.83 o 
  -3   5   2     2483.61     2642.72     32.69 o 
  -2   5   2       94.47      115.69      2.19 o 
  -1   5   2      600.16      713.52      9.54 o 
   0   5   2      133.25      132.74      3.05 o 
   1   5   2      306.15      322.36      5.61 o 
   2   5   2      308.56      361.53      4.52 o 
   3   5   2     1198.29     1314.77     16.51 o 
   4   5   2      562.55      560.67      6.74 o 
   5   5   2      186.36      206.24      4.96 o 
   6   5   2      152.89      154.39      4.42 o 
   7   5   2       17.83       18.58      2.28 o 
   8   5   2       22.01       22.56      1.87 o 
   9   5   2      184.48      192.08      5.63 o 
  10   5   2      142.69      136.01      4.85 o 
  11   5   2      113.90      114.58      4.78 o 
  12   5   2       90.89       95.56      4.63 o 
  13   5   2        4.04        3.53      2.12 o 
 -12   6   2      113.97      113.72      5.01 o 
 -11   6   2       30.09       35.93      4.23 o 
 -10   6   2      432.37      421.90     10.17 o 
  -9   6   2      750.88      763.82     14.95 o 
  -8   6   2       47.31       49.00      2.75 o 
  -7   6   2      240.18      243.33      7.56 o 
  -6   6   2      298.58      309.07      6.91 o 
  -5   6   2     2113.41     1928.11     27.68 o 
  -4   6   2     1387.34     1338.67     17.03 o 
  -3   6   2      844.54      774.54      9.46 o 
  -2   6   2      890.97      938.95     12.82 o 
  -1   6   2     1546.63     1726.63     21.14 o 
   0   6   2      534.12      554.45      9.41 o 
   1   6   2      805.00      943.06     15.01 o 
   2   6   2      501.46      482.29      5.87 o 
   3   6   2      750.26      815.85     11.66 o 
   4   6   2      460.58      403.26      5.13 o 
   5   6   2     1516.27     1475.64     16.65 o 
   6   6   2      445.61      440.84     12.54 o 
   7   6   2      178.80      173.12      6.54 o 
   8   6   2      184.24      185.63      7.28 o 
   9   6   2       49.87       51.52      2.87 o 
  10   6   2       18.99       20.78      3.26 o 
  11   6   2       24.43       29.07      5.37 o 
  12   6   2       15.62       12.38      3.01 o 
 -12   7   2       11.69       16.62      2.43 o 
 -11   7   2      218.27      208.71     13.80 o 
 -10   7   2      167.70      161.71      5.47 o 
  -9   7   2      229.08      230.81      6.55 o 
  -8   7   2      219.82      220.14      6.07 o 
  -7   7   2       84.20       80.92      5.62 o 
  -6   7   2     2545.30     2411.51     39.90 o 
  -5   7   2      239.86      269.63      5.44 o 
  -4   7   2      958.58      894.82     11.94 o 
  -3   7   2      540.20      510.96      6.21 o 
  -2   7   2     1231.88     1370.78     17.17 o 
  -1   7   2      657.57      768.76     11.98 o 
   0   7   2      280.39      303.03      5.73 o 
   1   7   2      120.18      151.09      3.61 o 
   2   7   2      242.51      253.84      3.43 o 
   3   7   2     1774.58     1778.12     19.06 o 
   4   7   2       11.68       11.26      0.67 o 
   5   7   2      152.47      162.60      3.27 o 
   6   7   2      648.98      626.31      9.51 o 
   7   7   2      388.51      361.62      6.61 o 
   8   7   2      317.94      290.75     19.33 o 
   9   7   2      103.83       99.05      4.47 o 
  10   7   2        2.04        1.79      1.45 o 
  11   7   2       61.37       61.99      3.79 o 
  12   7   2       51.47       52.77      3.65 o 
 -12   8   2       10.44       13.85      2.31 o 
 -11   8   2       70.64       67.85      3.81 o 
 -10   8   2      111.24      118.71      4.69 o 
  -9   8   2       37.97       40.91      2.80 o 
  -8   8   2     1088.69     1050.21     19.43 o 
  -7   8   2     1139.10     1103.73     17.07 o 
  -6   8   2      179.69      175.33      4.09 o 
  -5   8   2     1036.42      995.19     15.07 o 
  -4   8   2      442.44      453.21      7.33 o 
  -3   8   2      100.05      106.36      2.36 o 
  -2   8   2     1151.60     1110.96     17.10 o 
  -1   8   2      151.65      162.38      3.87 o 
   0   8   2     1637.85     1785.73     26.65 o 
   1   8   2      256.73      305.83      5.30 o 
   2   8   2      229.87      218.07      5.02 o 
   3   8   2       52.62       47.32      1.17 o 
   4   8   2      295.24      305.20      4.41 o 
   5   8   2      879.86      824.25     11.88 o 
   6   8   2      767.40      758.80     11.22 o 
   7   8   2      270.15      251.95      5.05 o 
   8   8   2      400.42      399.84      8.75 o 
   9   8   2       26.52       28.66      3.84 o 
  10   8   2        0.53        0.90      1.33 o 
  11   8   2       36.54       35.55      2.89 o 
  12   8   2        2.88        1.47      1.63 o 
 -11   9   2       51.78       50.98      3.34 o 
 -10   9   2       31.21       25.22      2.40 o 
  -9   9   2      192.48      175.52      5.45 o 
  -8   9   2      388.82      386.46      8.80 o 
  -7   9   2      111.49      125.09      3.98 o 
  -6   9   2      783.48      744.21     11.96 o 
  -5   9   2      332.18      318.82      5.31 o 
  -4   9   2      381.03      336.04      8.31 o 
  -3   9   2      631.21      643.29      9.05 o 
  -2   9   2       48.52       40.37      2.30 o 
  -1   9   2      613.39      662.55     11.16 o 
   0   9   2      519.25      559.55      9.85 o 
   1   9   2      574.61      592.93     10.45 o 
   2   9   2       52.53       53.46      2.37 o 
   3   9   2      219.59      218.88      4.10 o 
   4   9   2      130.93      124.92      3.27 o 
   5   9   2      814.82      807.24     13.61 o 
   6   9   2      228.30      216.69      5.01 o 
   7   9   2      292.68      299.71      6.72 o 
   8   9   2       86.85       78.39      3.19 o 
   9   9   2      250.22      254.57      6.65 o 
  10   9   2       75.64       68.69      3.70 o 
  11   9   2        5.54        7.28      1.83 o 
 -11  10   2       38.47       39.84      4.08 o 
 -10  10   2      174.50      180.54      6.16 o 
  -9  10   2       88.29       86.60      5.18 o 
  -8  10   2       70.52       67.76      4.99 o 
  -7  10   2       86.73       82.73      3.04 o 
  -6  10   2        0.99        1.57      1.72 o 
  -5  10   2      502.35      510.63     12.60 o 
  -4  10   2      204.21      191.67      4.23 o 
  -3  10   2      107.93      112.48      3.02 o 
  -2  10   2      733.83      764.78     12.97 o 
  -1  10   2        4.33        2.71      1.00 o 
   0  10   2       62.85       59.55      2.51 o 
   1  10   2      124.77      149.37      4.07 o 
   2  10   2      131.09      135.31      3.76 o 
   3  10   2      212.68      213.67      8.58 o 
   4  10   2      336.98      337.72      5.91 o 
   5  10   2       79.10       81.50      3.44 o 
   6  10   2      119.77      130.00      3.36 o 
   7  10   2       41.41       43.74      2.11 o 
   8  10   2      187.85      185.69      4.97 o 
   9  10   2       59.32       55.88      3.08 o 
  10  10   2       72.20       69.70      3.38 o 
  11  10   2       52.44       53.06      3.19 o 
 -10  11   2      106.77      108.96      4.12 o 
  -9  11   2        5.15        5.52      1.38 o 
  -8  11   2      125.51      135.89      3.98 o 
  -7  11   2       64.69       67.40      5.21 o 
  -6  11   2       17.26       17.42      2.25 o 
  -5  11   2       17.33       20.97      1.89 o 
  -4  11   2      394.18      385.33      9.76 o 
  -3  11   2      624.19      614.71     21.06 o 
  -2  11   2      341.70      370.58      7.63 o 
  -1  11   2      145.86      154.98      4.32 o 
   0  11   2       38.46       36.98      2.14 o 
   1  11   2      274.01      262.87      9.68 o 
   2  11   2      273.30      294.39      8.08 o 
   3  11   2      537.19      546.06     16.97 o 
   5  11   2       71.98       75.55      2.89 o 
   6  11   2       19.54       19.46      1.87 o 
   7  11   2      233.81      232.32      4.97 o 
   8  11   2       74.10       74.83      2.78 o 
   9  11   2      182.68      179.11      4.92 o 
  10  11   2       27.12       32.75      2.31 o 
 -10  12   2       17.93       19.61      1.66 o 
  -9  12   2       94.74      102.34      4.36 o 
  -8  12   2       11.77       13.28      1.90 o 
  -7  12   2        8.71        8.04      1.46 o 
  -6  12   2       32.92       41.40      2.96 o 
  -5  12   2       78.79       80.39      4.15 o 
  -4  12   2       68.46       61.33      5.28 o 
  -3  12   2       48.02       53.84      4.86 o 
  -2  12   2      151.69      166.48     10.87 o 
  -1  12   2      295.34      285.93      6.62 o 
   0  12   2       51.38       42.71      2.43 o 
   1  12   2       82.28       85.38      3.25 o 
   2  12   2       17.00       21.51      3.38 o 
   3  12   2       97.17       92.85      4.15 o 
   6  12   2      376.00      371.93      9.60 o 
   7  12   2        5.89        7.82      1.61 o 
   8  12   2       84.97       85.81      4.38 o 
   9  12   2      127.42      121.92      3.57 o 
  10  12   2       69.95       65.20      6.90 o 
  -9  13   2       71.07       72.59      4.31 o 
  -8  13   2       39.42       37.68      2.87 o 
  -7  13   2       90.35       96.26      3.08 o 
  -6  13   2       21.21       18.37      3.48 o 
  -5  13   2      205.32      206.13     10.36 o 
  -4  13   2      163.63      162.95      8.86 o 
  -3  13   2      140.46      126.67      7.56 o 
  -2  13   2       36.40       34.10      3.05 o 
  -1  13   2      509.94      528.25     14.24 o 
   0  13   2      187.05      196.45      6.99 o 
   1  13   2      189.17      211.68      6.60 o 
   2  13   2      201.52      212.36      6.67 o 
   3  13   2       13.41       10.27      1.94 o 
   4  13   2      167.17      160.84      8.34 o 
   8  13   2       40.06       38.46      2.73 o 
   9  13   2      126.72      134.80      5.71 o 
  -5  14   2        8.04        7.68      3.15 o 
  -4  14   2       26.70       31.40      4.48 o 
  -3  14   2       61.78       63.06      5.69 o 
  -2  14   2       62.57       64.15      5.57 o 
  -1  14   2      261.48      276.82     24.16 o 
   0  14   2       81.74       91.14      6.35 o 
   1  14   2      377.42      371.17     14.34 o 
   2  14   2       58.94       62.66      5.91 o 
   3  14   2       21.04       19.32      2.40 o 
   4  14   2       42.61       26.64      4.03 o 
   5  14   2       68.33       81.57      6.35 o 
  -5  15   2       27.82       23.70      4.41 o 
  -4  15   2       27.87       30.12      4.69 o 
  -3  15   2       22.99       21.02      3.98 o 
  -2  15   2      201.16      197.34     10.07 o 
  -1  15   2      213.08      247.72     11.45 o 
   0  15   2        6.71       10.14      3.10 o 
   1  15   2       22.29       28.96      4.15 o 
   2  15   2      352.36      347.23     14.05 o 
   3  15   2      154.46      186.58      9.62 o 
   4  15   2        2.52        3.77      2.61 o 
   5  15   2       63.29       83.49      6.73 o 
   6  15   2       90.86       95.01      7.16 o 
  -5  16   2       37.52       35.83      5.38 o 
  -4  16   2       86.46       99.84      7.70 o 
  -3  16   2       32.26       31.57      4.81 o 
  -2  16   2       62.14       70.12      6.42 o 
  -1  16   2       17.09       19.91      3.98 o 
   0  16   2       25.39       23.58      4.17 o 
   1  16   2       66.63       73.35      6.28 o 
   2  16   2       47.06       58.42      5.78 o 
   3  16   2      101.74      120.18      8.01 o 
   4  16   2      153.87      144.14      8.82 o 
  -4  17   2        4.88        1.78      3.03 o 
  -3  17   2      164.70      188.36     10.78 o 
  -2  17   2       91.30       95.79      7.68 o 
  -1  17   2        3.75       10.50      3.48 o 
   0  17   2      127.85      137.36      8.84 o 
   1  17   2        3.57        5.24      3.15 o 
   2  17   2       28.58       30.00      4.69 o 
  -1  18   2       53.62       57.26      6.28 o 
   0  18   2        4.16        6.85      3.22 o 
  -4 -17   3      244.14      256.70      9.08 o 
  -3 -17   3      217.61      224.47      7.54 o 
   1 -17   3       44.61       48.91      2.73 o 
   2 -17   3       31.22       33.37      2.54 o 
   3 -17   3       96.20      116.66      4.09 o 
   4 -17   3      161.72      166.71      9.46 o 
  -6 -16   3        1.98       -0.19      2.54 o 
  -5 -16   3      376.38      388.09     12.96 o 
  -4 -16   3      260.62      259.24      9.36 o 
  -3 -16   3      262.08      263.20      8.60 o 
   1 -16   3       17.97       17.56      1.78 o 
   2 -16   3      197.86      175.89      5.97 o 
   3 -16   3       41.73       45.55      2.83 o 
   4 -16   3       75.74       63.25      3.29 o 
   5 -16   3       91.30       96.73      4.31 o 
   6 -16   3       12.33       12.21      2.32 o 
  -7 -15   3       32.79       33.49      3.20 o 
  -6 -15   3       40.28       40.31      4.19 o 
  -5 -15   3      144.00      170.63      7.65 o 
  -4 -15   3       92.58       86.93      4.91 o 
   0 -15   3       36.08       36.88      2.42 o 
   1 -15   3       65.16       76.69      3.41 o 
   2 -15   3       54.06       58.20      3.06 o 
   3 -15   3        9.65       16.65      1.75 o 
   4 -15   3       87.41       89.08      3.82 o 
   5 -15   3       60.48       76.03      3.82 o 
   6 -15   3       27.97       27.40      2.78 o 
   7 -15   3       10.23       10.36      2.33 o 
  -8 -14   3       22.24       28.10      5.50 o 
  -7 -14   3      407.01      440.40     11.07 o 
  -6 -14   3      126.88      130.65      3.86 o 
  -5 -14   3       30.35       35.62      2.70 o 
  -4 -14   3       78.93       67.80      4.27 o 
  -2 -14   3       54.30       56.59      6.07 o 
   0 -14   3      153.32      134.21      4.72 o 
   1 -14   3       67.57       64.48      2.96 o 
   2 -14   3        0.48        0.40      1.02 o 
   3 -14   3       43.86       41.00      2.96 o 
   4 -14   3        6.47        4.44      1.73 o 
   5 -14   3       33.81       35.56      2.74 o 
   6 -14   3       92.80       89.08      6.43 o 
   7 -14   3       99.31       98.32      4.83 o 
   8 -14   3       17.20       12.10      2.53 o 
  -9 -13   3       35.22       35.38      4.29 o 
  -8 -13   3      255.15      265.63     11.90 o 
  -7 -13   3       15.09       16.12      2.43 o 
  -6 -13   3        7.68        9.56      1.36 o 
  -5 -13   3      196.37      188.69      6.37 o 
  -4 -13   3       11.98       13.51      2.70 o 
  -3 -13   3      121.27      130.00      4.43 o 
  -2 -13   3      259.13      260.04      8.79 o 
  -1 -13   3      247.01      250.71      6.43 o 
   0 -13   3       82.64       86.97      3.09 o 
   1 -13   3      194.89      209.97      6.92 o 
   2 -13   3      109.65       91.33      3.89 o 
   3 -13   3        7.36        6.30      1.56 o 
   4 -13   3       79.13       71.15      3.39 o 
   5 -13   3       72.96       75.45      3.70 o 
   6 -13   3       72.50       67.34      2.78 o 
   7 -13   3       64.00       77.51      4.27 o 
   8 -13   3       51.04       53.57      3.94 o 
   9 -13   3        9.45        9.56      3.22 o 
 -10 -12   3      126.98      151.70      7.88 o 
  -9 -12   3      178.38      194.06      7.26 o 
  -8 -12   3       84.74       91.86      4.73 o 
  -7 -12   3      133.96      130.80      7.44 o 
  -6 -12   3       24.43       22.53      1.67 o 
  -5 -12   3      141.24      135.32      6.80 o 
  -4 -12   3      156.43      150.50      4.69 o 
  -3 -12   3      153.76      153.17      4.60 o 
  -2 -12   3      344.12      336.20      7.40 o 
  -1 -12   3        3.05        2.27      0.90 o 
   0 -12   3       80.12       68.48      2.63 o 
   1 -12   3      144.60      154.23      5.25 o 
   2 -12   3       97.83       81.61      3.23 o 
   3 -12   3      235.21      238.20      6.70 o 
   4 -12   3        4.73        7.26      1.48 o 
   5 -12   3       32.13       31.36      2.49 o 
   6 -12   3       17.93       15.92      1.59 o 
   7 -12   3       23.19       18.01      1.87 o 
   8 -12   3      112.68      106.39      7.05 o 
   9 -12   3      137.32      148.43      6.29 o 
  10 -12   3       44.30       40.69      4.05 o 
 -10 -11   3      296.28      307.36      9.72 o 
  -9 -11   3       24.53       22.53      3.96 o 
  -8 -11   3      244.02      229.90      5.85 o 
  -7 -11   3       52.72       52.13      2.53 o 
  -6 -11   3       48.54       53.20      2.89 o 
  -5 -11   3      124.19      130.68      3.10 o 
  -4 -11   3      160.69      167.74      5.76 o 
  -3 -11   3     1176.22     1126.09     16.70 o 
  -2 -11   3     1151.52     1118.52     16.55 o 
  -1 -11   3       70.56       67.80      1.90 o 
   0 -11   3       72.29       77.67      1.71 o 
   1 -11   3       91.57       89.82      3.03 o 
   2 -11   3      303.38      289.19      7.25 o 
   3 -11   3      289.89      284.21     10.96 o 
   4 -11   3      270.29      263.23      6.06 o 
   5 -11   3       77.08       73.32      3.59 o 
   6 -11   3       95.58      102.02      4.25 o 
   7 -11   3       20.03       21.42      1.84 o 
   8 -11   3       67.01       58.70      2.94 o 
   9 -11   3      120.68      117.10      5.60 o 
  10 -11   3      106.69       98.66      5.44 o 
 -11 -10   3       40.88       47.66      4.20 o 
 -10 -10   3      164.29      147.37     12.25 o 
  -9 -10   3       92.53       87.78      4.82 o 
  -8 -10   3        3.97        4.88      1.40 o 
  -7 -10   3      194.55      197.38      4.92 o 
  -6 -10   3       41.14       42.74      2.00 o 
  -5 -10   3      535.36      519.53      7.40 o 
  -4 -10   3      146.63      155.03      5.96 o 
  -3 -10   3      242.43      230.79      5.81 o 
  -2 -10   3      460.42      480.26      8.10 o 
  -1 -10   3      296.46      295.17      4.61 o 
   0 -10   3     1065.81     1069.35     13.06 o 
   1 -10   3      559.24      572.71      7.74 o 
   2 -10   3      671.76      654.88     13.78 o 
   3 -10   3      231.93      233.35      6.40 o 
   4 -10   3      355.94      344.35      7.09 o 
   5 -10   3      122.84      113.24      3.96 o 
   6 -10   3       78.41       67.98      2.66 o 
   7 -10   3       22.92       22.53      1.82 o 
   8 -10   3      123.99      124.93      4.08 o 
   9 -10   3      116.14      115.82      6.91 o 
  10 -10   3      187.88      203.88      7.58 o 
  11 -10   3       24.97       33.66      3.73 o 
 -11  -9   3       11.69       12.54      2.28 o 
 -10  -9   3      146.14      151.66      6.44 o 
  -9  -9   3      229.19      236.48      6.07 o 
  -8  -9   3      382.15      398.69      8.17 o 
  -7  -9   3       54.21       52.73      2.42 o 
  -6  -9   3      613.54      578.10      9.03 o 
  -5  -9   3        8.45        8.56      0.99 o 
  -4  -9   3      114.08      119.93      2.70 o 
  -3  -9   3     1058.26     1017.40     17.03 o 
  -2  -9   3     1540.11     1457.54     23.10 o 
  -1  -9   3      145.51      124.33      2.45 o 
   0  -9   3      547.17      540.60      6.99 o 
   1  -9   3      156.79      146.00      2.49 o 
   2  -9   3      869.66      884.16     12.75 o 
   3  -9   3      104.54      110.69      3.99 o 
   4  -9   3      479.38      481.74      8.99 o 
   5  -9   3      206.86      219.40      5.37 o 
   6  -9   3      618.07      552.58      8.91 o 
   7  -9   3       38.79       33.99      2.29 o 
   8  -9   3      253.15      247.83      6.08 o 
   9  -9   3       86.18       87.09      3.63 o 
  10  -9   3       17.81       23.33      3.08 o 
  11  -9   3       52.37       55.45      8.02 o 
 -12  -8   3      204.62      206.75      6.52 o 
 -11  -8   3        2.47        6.65      1.90 o 
 -10  -8   3       37.70       42.90      2.44 o 
  -9  -8   3        2.17        1.81      1.24 o 
  -8  -8   3       31.18       24.74      1.99 o 
  -7  -8   3      330.60      325.98      6.10 o 
  -6  -8   3      168.73      179.42      4.70 o 
  -5  -8   3       15.32       13.67      1.12 o 
  -4  -8   3      606.27      603.39      9.08 o 
  -3  -8   3      648.76      612.59     10.97 o 
  -2  -8   3      697.32      738.01     13.12 o 
  -1  -8   3      469.49      510.52      7.43 o 
   0  -8   3      193.11      187.56      2.88 o 
   1  -8   3      785.56      833.25     10.16 o 
   2  -8   3      801.77      850.78     10.55 o 
   3  -8   3      159.39      157.74      3.25 o 
   4  -8   3      372.43      363.37      7.20 o 
   5  -8   3      552.35      533.88      8.21 o 
   6  -8   3      250.80      245.57      4.87 o 
   7  -8   3      315.40      306.89      5.94 o 
   8  -8   3      167.45      164.51      4.64 o 
   9  -8   3       31.78       36.13      3.47 o 
  10  -8   3      112.03      122.23      4.94 o 
  11  -8   3       15.83       17.03      3.34 o 
  12  -8   3       18.32       23.11      5.84 o 
 -12  -7   3        6.29        5.03      1.63 o 
 -11  -7   3       10.17        8.15      1.99 o 
 -10  -7   3      320.08      316.44      6.47 o 
  -9  -7   3        9.86       10.62      1.44 o 
  -8  -7   3       78.34       85.45      2.93 o 
  -7  -7   3       29.05       21.19      1.51 o 
  -6  -7   3      379.49      365.67      5.72 o 
  -5  -7   3       26.68       25.27      1.51 o 
  -4  -7   3       10.58        8.53      0.66 o 
  -3  -7   3      699.22      673.72     16.52 o 
  -2  -7   3      769.58      772.95     10.77 o 
  -1  -7   3      653.81      666.17     12.13 o 
   0  -7   3      296.46      300.58      4.15 o 
   1  -7   3      470.44      499.94      5.88 o 
   2  -7   3      449.45      499.43      5.85 o 
   3  -7   3      132.74      134.64      2.15 o 
   4  -7   3      359.32      322.43      5.44 o 
   5  -7   3      387.06      363.30      6.10 o 
   6  -7   3       49.17       48.56      1.98 o 
   7  -7   3      439.01      419.54      7.39 o 
   8  -7   3       89.31       86.33      2.94 o 
   9  -7   3      228.41      239.32      6.01 o 
  10  -7   3       55.05       59.69      3.14 o 
  11  -7   3      214.70      225.89      8.25 o 
  12  -7   3       84.88       81.17      8.99 o 
 -12  -6   3      134.05      138.36      6.02 o 
 -11  -6   3       10.47       10.48      1.45 o 
 -10  -6   3       51.10       51.75      2.20 o 
  -9  -6   3       86.97       82.00      3.18 o 
  -8  -6   3      134.75      146.34      3.37 o 
  -7  -6   3      131.97      120.96      3.26 o 
  -6  -6   3      142.59      135.95      3.22 o 
  -5  -6   3       51.93       50.43      1.58 o 
  -4  -6   3     1251.78     1274.39     15.85 o 
  -3  -6   3       76.65       92.55      1.99 o 
  -2  -6   3       58.00       70.21      1.75 o 
  -1  -6   3      979.81      995.62     15.61 o 
   0  -6   3     1417.89     1531.96     17.46 o 
   1  -6   3     2045.16     2129.60     22.31 o 
   2  -6   3      336.53      373.83      4.53 o 
   3  -6   3      106.17      101.28      1.83 o 
   4  -6   3     1483.54     1549.87     20.44 o 
   5  -6   3      109.11       91.91      3.41 o 
   6  -6   3      476.35      447.34      7.47 o 
   7  -6   3       27.10       28.59      1.64 o 
   8  -6   3      541.65      519.25      8.74 o 
   9  -6   3       75.32       81.60      3.34 o 
  10  -6   3      180.64      173.08      4.38 o 
  11  -6   3      107.88      107.25      3.68 o 
  12  -6   3       27.91       31.32      4.43 o 
 -13  -5   3        5.03        5.30      2.36 o 
 -12  -5   3       26.13       25.75      3.91 o 
 -11  -5   3       42.88       37.65      2.28 o 
 -10  -5   3       75.09       84.03      2.65 o 
  -9  -5   3       44.04       42.85      1.87 o 
  -8  -5   3       33.18       34.77      1.50 o 
  -7  -5   3       37.91       38.42      1.47 o 
  -6  -5   3       11.26       16.44      1.50 o 
  -5  -5   3      883.15      849.24     10.81 o 
  -4  -5   3      119.10      119.39      5.00 o 
  -3  -5   3     2693.77     2670.66     34.67 o 
  -2  -5   3     1487.01     1418.73     29.67 o 
  -1  -5   3     1030.09     1083.58     16.74 o 
   0  -5   3      617.18      632.60      8.33 o 
   1  -5   3      131.68      126.80      1.82 o 
   2  -5   3      990.31     1154.94     11.25 o 
   3  -5   3      325.06      367.36      6.78 o 
   4  -5   3       22.88       14.68      0.93 o 
   5  -5   3      772.02      756.35     14.72 o 
   6  -5   3        3.00        3.15      0.81 o 
   7  -5   3      394.23      392.82      5.98 o 
   8  -5   3       64.25       55.13      2.06 o 
   9  -5   3      543.77      546.47      8.48 o 
  10  -5   3      142.53      139.08      3.87 o 
  11  -5   3      102.90      110.98      5.10 o 
  12  -5   3       80.47       75.47      6.79 o 
  13  -5   3       55.51       56.68      3.30 o 
 -13  -4   3       68.34       72.38      4.56 o 
 -12  -4   3      100.31      102.42      6.58 o 
 -11  -4   3       31.69       32.88      2.42 o 
 -10  -4   3        7.62        5.69      1.43 o 
  -9  -4   3      253.30      239.41      4.13 o 
  -8  -4   3      163.93      173.17      3.20 o 
  -7  -4   3     1348.33     1285.04     14.02 o 
  -6  -4   3      113.59      130.09      3.27 o 
  -5  -4   3      184.86      175.08      2.98 o 
  -4  -4   3      296.30      299.82      4.44 o 
  -3  -4   3      804.25      864.03     10.85 o 
  -2  -4   3       12.51       14.00      0.75 o 
  -1  -4   3     2229.28     2275.50     40.44 o 
   0  -4   3     2429.23     2653.53     29.97 o 
   1  -4   3      366.45      380.82      4.37 o 
   2  -4   3     1532.73     1472.60     17.41 o 
   3  -4   3     1462.76     1493.80     21.54 o 
   4  -4   3       67.68       55.00      1.64 o 
   5  -4   3       33.11       37.99      1.18 o 
   6  -4   3      509.36      504.60      6.96 o 
   7  -4   3      943.48      953.33     11.96 o 
   8  -4   3      243.46      230.93      4.23 o 
   9  -4   3      102.97       97.35      2.79 o 
  10  -4   3      369.84      375.66      6.92 o 
  11  -4   3      156.81      168.84      6.07 o 
  12  -4   3      126.85      140.74      8.71 o 
  13  -4   3        4.38        1.04      1.59 o 
 -13  -3   3      114.43      115.73      6.49 o 
 -12  -3   3        7.16        7.95      2.54 o 
 -11  -3   3        5.35        6.87      2.04 o 
 -10  -3   3       28.79       29.60      1.95 o 
  -9  -3   3      480.59      478.22      6.61 o 
  -8  -3   3      263.49      261.86      4.14 o 
  -7  -3   3      225.34      229.55      3.62 o 
  -6  -3   3      430.68      416.88      5.32 o 
  -5  -3   3      774.47      813.93      9.22 o 
  -4  -3   3      712.07      796.29     11.40 o 
  -3  -3   3     5071.65     5244.83     81.50 o 
  -2  -3   3     2554.45     2662.59     40.81 o 
  -1  -3   3      465.14      396.31      4.60 o 
   0  -3   3     5725.28     5655.74     58.73 o 
   1  -3   3     2002.42     2124.21     22.57 o 
   2  -3   3      431.68      431.30      6.40 o 
   3  -3   3     1255.97     1334.48     17.06 o 
   4  -3   3       90.27       90.15      1.64 o 
   5  -3   3     1049.71     1127.10     12.03 o 
   6  -3   3      170.17      157.37      3.01 o 
   7  -3   3      594.71      574.70      7.80 o 
   8  -3   3      101.86       95.10      2.56 o 
   9  -3   3      202.12      190.96      4.18 o 
  10  -3   3      180.10      175.53      4.29 o 
  11  -3   3      104.31       99.62      5.11 o 
  12  -3   3      206.59      191.09      5.43 o 
  13  -3   3      124.48      118.59      4.35 o 
 -13  -2   3        8.65        5.31      2.21 o 
 -12  -2   3       89.03       96.75      4.70 o 
 -11  -2   3        4.72        4.01      2.09 o 
 -10  -2   3       23.06       19.45      3.10 o 
  -9  -2   3      140.74      150.50      3.48 o 
  -8  -2   3       65.32       70.50      2.20 o 
  -7  -2   3      428.69      463.75      5.48 o 
  -6  -2   3      497.74      442.09      5.14 o 
  -5  -2   3     1698.45     1908.86     19.54 o 
  -4  -2   3     1458.83     1500.54     19.02 o 
  -3  -2   3     1889.27     2092.32     27.26 o 
  -2  -2   3       81.75       77.00      2.30 o 
  -1  -2   3     2111.98     2105.86     25.00 o 
   0  -2   3       34.74       35.73      0.93 o 
   1  -2   3      172.28      155.77      2.53 o 
   2  -2   3      934.85      931.43     14.45 o 
   3  -2   3      804.75      837.69      9.15 o 
   4  -2   3      210.79      216.91      3.39 o 
   5  -2   3     1210.00     1304.21     15.28 o 
   6  -2   3     1220.11     1194.67     14.16 o 
   7  -2   3      194.98      188.14      3.50 o 
   8  -2   3      743.93      736.14      9.83 o 
   9  -2   3      133.62      151.01      3.38 o 
  10  -2   3      338.43      366.09      6.77 o 
  11  -2   3       26.07       29.42      2.20 o 
  12  -2   3      407.40      428.78      8.67 o 
  13  -2   3      152.91      150.24      6.05 o 
 -13  -1   3       11.62        7.18      2.68 o 
 -12  -1   3      147.85      155.21      5.77 o 
 -11  -1   3       84.53       81.28      4.07 o 
 -10  -1   3       88.47       88.00      4.35 o 
  -9  -1   3       22.05       29.21      1.78 o 
  -8  -1   3      272.13      262.66      4.56 o 
  -7  -1   3      117.23      141.45      2.68 o 
  -6  -1   3      261.75      201.73      3.17 o 
  -5  -1   3      851.41      934.00     10.06 o 
  -4  -1   3      394.36      393.81      5.23 o 
  -3  -1   3     2528.49     2744.35     40.20 o 
  -2  -1   3     2449.06     2541.66     31.06 o 
  -1  -1   3      293.07      329.44      4.13 o 
   0  -1   3     1576.68     1612.17     17.61 o 
   1  -1   3       18.76       16.83      1.11 o 
   2  -1   3     2083.51     2099.82     34.50 o 
   3  -1   3     2193.60     2187.42     24.51 o 
   4  -1   3     1274.75     1276.71     13.45 o 
   5  -1   3      998.30     1037.57     15.23 o 
   6  -1   3      318.89      336.14      5.25 o 
   7  -1   3      320.22      288.14     11.50 o 
   8  -1   3        7.22        7.20      0.87 o 
   9  -1   3      116.28      106.01      2.69 o 
  10  -1   3      142.32      138.20      4.36 o 
  11  -1   3      114.63      101.66      3.96 o 
  12  -1   3      189.48      191.10      6.45 o 
  13  -1   3       15.90       14.28      2.63 o 
 -13   0   3       44.13       42.50      3.25 o 
 -12   0   3       27.78       22.98      5.50 o 
 -11   0   3        8.14        5.24      1.89 o 
 -10   0   3       76.61       84.38      3.44 o 
  -9   0   3      234.04      237.68      4.90 o 
  -8   0   3       80.14       81.72      2.12 o 
  -7   0   3       95.96      112.90      2.59 o 
  -6   0   3       49.24       36.41      1.28 o 
  -5   0   3        7.13       10.23      0.69 o 
  -4   0   3      223.54      199.46      3.16 o 
  -3   0   3     1128.97     1149.17     22.20 o 
  -2   0   3        2.03        3.11      0.63 o 
  -1   0   3     1723.17     1734.00     19.87 o 
   0   0   3      154.29      149.67      2.13 o 
   1   0   3     3266.30     3264.91     47.76 o 
   2   0   3     2405.53     2361.66     24.64 o 
   3   0   3      113.50      118.86      2.02 o 
   4   0   3      896.79      827.82      8.29 o 
   5   0   3       62.79       79.88      1.60 o 
   6   0   3      878.98      939.52     10.20 o 
   7   0   3      489.55      494.87      6.14 o 
   8   0   3     1757.18     1793.86     18.73 o 
   9   0   3       20.41       28.78      3.05 o 
  10   0   3      605.95      652.70     11.02 o 
  11   0   3      283.70      310.04      8.19 o 
  12   0   3       39.30       53.01      3.51 o 
  13   0   3       59.32       67.07      4.63 o 
 -13   1   3       11.31       13.84      3.82 o 
 -12   1   3      149.58      165.96      8.98 o 
 -11   1   3       84.26       83.81      3.25 o 
 -10   1   3       88.61       90.44      4.22 o 
  -9   1   3       22.02       25.10      1.65 o 
  -8   1   3      269.55      252.22      4.82 o 
  -7   1   3      115.12      141.47      3.64 o 
  -6   1   3      260.32      201.28      3.43 o 
  -5   1   3      838.96      926.55     10.22 o 
  -4   1   3      397.96      397.94      4.49 o 
  -3   1   3     2550.88     2775.88     27.35 o 
  -2   1   3     2455.64     2574.33     33.22 o 
  -1   1   3      292.41      337.90      7.70 o 
   0   1   3     1575.88     1614.14     19.69 o 
   1   1   3       19.25       18.17      0.89 o 
   2   1   3     2101.19     2143.39     22.64 o 
   3   1   3     2163.11     2166.47     18.94 o 
   4   1   3     1286.20     1276.31     13.33 o 
   5   1   3      995.64     1001.81     10.69 o 
   6   1   3      319.27      343.77      4.38 o 
   7   1   3      326.91      303.64      3.81 o 
   8   1   3        6.39        6.74      1.19 o 
   9   1   3      119.06      109.29      2.77 o 
  10   1   3      141.96      136.83      3.93 o 
  11   1   3      120.52      111.31      4.30 o 
  12   1   3      196.27      185.32      5.80 o 
  13   1   3       15.51       19.86      4.01 o 
 -13   2   3        9.21        7.01      3.13 o 
 -12   2   3       87.09      102.47      5.01 o 
 -11   2   3        4.49        5.87      2.43 o 
 -10   2   3       23.26       19.34      2.04 o 
  -9   2   3      139.54      142.20      3.43 o 
  -8   2   3       64.46       67.43      2.56 o 
  -7   2   3      424.45      462.02      7.50 o 
  -6   2   3      492.52      455.42      5.61 o 
  -5   2   3     1691.44     1917.74     19.75 o 
  -4   2   3     1474.64     1516.80     14.67 o 
  -3   2   3     1875.65     2043.22     23.57 o 
  -2   2   3       79.30       76.91      1.98 o 
  -1   2   3     2109.44     2130.18     29.21 o 
   0   2   3       33.19       33.90      0.89 o 
   1   2   3      174.59      158.35      4.12 o 
   2   2   3      932.13      928.21      9.05 o 
   3   2   3      789.90      823.22     11.31 o 
   4   2   3      209.23      212.63      2.72 o 
   5   2   3     1228.09     1286.71     13.25 o 
   6   2   3     1234.72     1194.71     13.35 o 
   7   2   3      195.28      188.81      3.12 o 
   8   2   3      748.82      752.04     11.95 o 
   9   2   3      130.68      144.48      3.72 o 
  10   2   3      345.57      377.35      7.10 o 
  11   2   3       27.49       27.20      4.82 o 
  12   2   3      402.22      411.72     10.73 o 
  13   2   3      157.13      148.78      8.65 o 
 -13   3   3      114.87      126.00     10.71 o 
 -12   3   3        6.74        4.96      1.99 o 
 -11   3   3        5.79        8.89      2.04 o 
 -10   3   3       27.71       25.78      2.18 o 
  -9   3   3      479.29      494.98      9.58 o 
  -8   3   3      256.84      259.80      5.90 o 
  -7   3   3      224.18      227.53      3.95 o 
  -6   3   3      424.87      415.51      5.54 o 
  -5   3   3      773.84      808.60     10.96 o 
  -4   3   3      727.18      816.21     11.03 o 
  -3   3   3     5096.40     5316.60     56.89 o 
  -2   3   3     2534.04     2645.20     30.82 o 
  -1   3   3      466.40      399.31      5.82 o 
   0   3   3     5712.43     5565.42    126.41 o 
   1   3   3     1985.39     2086.47     25.89 o 
   2   3   3      452.71      453.76      5.54 o 
   3   3   3     1228.87     1305.47     14.77 o 
   4   3   3       95.12       89.36      1.45 o 
   5   3   3     1021.91     1089.83     11.64 o 
   6   3   3      172.40      158.50      2.84 o 
   7   3   3      602.64      565.17     15.26 o 
   8   3   3      100.60       97.14      2.55 o 
   9   3   3      206.71      202.90      7.93 o 
  10   3   3      189.86      173.36      8.95 o 
  11   3   3      101.59       99.46      4.51 o 
  12   3   3      207.35      202.23     14.85 o 
  13   3   3      125.71      124.76     12.11 o 
 -13   4   3       66.74       73.42      4.79 o 
 -12   4   3       96.66      117.20      7.44 o 
 -11   4   3       33.11       32.42      2.90 o 
 -10   4   3        8.16        7.95      1.61 o 
  -9   4   3      246.77      235.66      8.43 o 
  -8   4   3      162.23      160.89      4.42 o 
  -7   4   3     1344.47     1286.76     19.69 o 
  -6   4   3      115.99      131.33      4.34 o 
  -5   4   3      180.49      170.32      3.88 o 
  -4   4   3      286.91      286.00      4.69 o 
  -3   4   3      811.18      875.85     10.35 o 
  -2   4   3       10.43       12.95      0.90 o 
  -1   4   3     2235.23     2305.71     34.99 o 
   0   4   3     2428.75     2693.25     38.77 o 
   1   4   3      366.21      378.78      7.54 o 
   2   4   3     1549.78     1472.70     20.67 o 
   3   4   3     1459.34     1485.53     18.56 o 
   4   4   3       67.39       52.63      1.37 o 
   5   4   3       31.99       34.54      1.13 o 
   6   4   3      511.77      521.71      7.49 o 
   7   4   3      940.58      947.19     24.27 o 
   8   4   3      255.24      213.05     28.28 o 
   9   4   3      108.25      105.68      4.01 o 
  10   4   3      366.63      358.79      8.98 o 
  11   4   3      149.46      168.05      5.85 o 
  12   4   3      124.48      139.19      4.66 o 
  13   4   3        3.57        3.18      2.87 o 
 -13   5   3        5.13        6.63      2.22 o 
 -12   5   3       24.85       24.84      2.85 o 
 -11   5   3       40.23       34.57      4.50 o 
 -10   5   3       72.07       77.50      3.80 o 
  -9   5   3       44.24       44.55      2.44 o 
  -8   5   3       29.94       33.87      3.51 o 
  -7   5   3       38.97       37.36      1.98 o 
  -6   5   3       11.39       15.27      1.36 o 
  -5   5   3      882.47      849.06     13.26 o 
  -4   5   3      123.52      118.85      2.59 o 
  -3   5   3     2705.11     2723.64     29.87 o 
  -2   5   3     1491.87     1510.19     16.87 o 
  -1   5   3     1011.87     1089.05     12.53 o 
   0   5   3      624.42      637.18      8.58 o 
   1   5   3      125.70      122.39      3.11 o 
   2   5   3      961.04     1089.29     16.10 o 
   3   5   3      324.13      358.61      4.72 o 
   4   5   3       26.69       16.17      0.79 o 
   5   5   3      754.18      746.56      8.95 o 
   6   5   3        2.87        2.53      0.74 o 
   7   5   3      401.88      399.76      8.44 o 
   8   5   3       61.90       49.33      6.37 o 
   9   5   3      529.49      528.79     16.23 o 
  10   5   3      147.78      148.10      4.79 o 
  11   5   3      101.12      107.37      7.07 o 
  12   5   3       81.64       74.11      4.24 o 
  13   5   3       54.47       52.02      3.95 o 
 -12   6   3      132.89      140.11     10.30 o 
 -11   6   3        9.30        7.27      1.95 o 
 -10   6   3       52.37       55.31      5.64 o 
  -9   6   3       85.84       77.15      3.21 o 
  -8   6   3      137.74      143.54      4.12 o 
  -7   6   3      123.91      115.61      3.49 o 
  -6   6   3      138.40      133.58      3.59 o 
  -5   6   3       51.38       50.47      1.78 o 
  -4   6   3     1259.54     1284.18     16.41 o 
  -3   6   3       82.06       97.90      2.17 o 
  -2   6   3       52.51       65.22      1.32 o 
  -1   6   3      977.65     1005.80     10.88 o 
   0   6   3     1420.68     1498.71     35.88 o 
   1   6   3     2038.51     2133.91     30.99 o 
   2   6   3      343.84      374.70      7.76 o 
   3   6   3       97.93       91.62      1.94 o 
   4   6   3     1467.15     1558.31     17.27 o 
   5   6   3      105.39       93.93      2.10 o 
   6   6   3      499.40      489.51      7.67 o 
   7   6   3       26.11       31.55      2.06 o 
   8   6   3      523.37      508.76     10.90 o 
   9   6   3       74.92       83.90      3.72 o 
  10   6   3      182.02      170.23     12.61 o 
  11   6   3      109.76      114.54      4.89 o 
  12   6   3       26.04       26.45      2.87 o 
 -12   7   3        5.61        4.54      2.04 o 
 -11   7   3        8.52        6.97      1.93 o 
 -10   7   3      319.91      319.62      8.41 o 
  -9   7   3        9.06        6.81      1.64 o 
  -8   7   3       76.60       79.82      3.05 o 
  -7   7   3       29.70       22.87      2.50 o 
  -6   7   3      376.82      375.13      7.05 o 
  -5   7   3       24.19       23.77      1.80 o 
  -4   7   3       11.53       11.29      1.02 o 
  -3   7   3      701.91      677.64      8.04 o 
  -2   7   3      771.85      802.26     10.55 o 
  -1   7   3      632.98      645.81     10.19 o 
   0   7   3      300.38      305.19      5.76 o 
   1   7   3      486.21      522.72     10.87 o 
   2   7   3      438.19      482.63      6.60 o 
   3   7   3      138.91      139.87      2.66 o 
   4   7   3      367.67      325.83      4.69 o 
   5   7   3      382.88      366.22      6.02 o 
   6   7   3       48.62       47.36      2.27 o 
   7   7   3      435.04      433.08      8.98 o 
   8   7   3       87.80       90.19      5.23 o 
   9   7   3      220.91      234.07      6.58 o 
  10   7   3       58.11       56.96      3.80 o 
  11   7   3      215.28      211.83      6.84 o 
  12   7   3       82.07       82.16      4.35 o 
 -12   8   3      207.76      201.83      6.87 o 
 -11   8   3        1.93        3.60      1.73 o 
 -10   8   3       36.28       40.08      4.15 o 
  -9   8   3        3.23        0.31      1.20 o 
  -8   8   3       31.03       25.31      4.38 o 
  -7   8   3      329.81      316.18      6.57 o 
  -6   8   3      170.07      189.26      4.40 o 
  -5   8   3       13.47       11.85      1.01 o 
  -4   8   3      609.77      613.10      8.69 o 
  -3   8   3      640.71      626.10     10.08 o 
  -2   8   3      689.95      745.57      8.94 o 
  -1   8   3      471.18      524.61     11.07 o 
   0   8   3      194.93      184.52      4.23 o 
   1   8   3      785.69      849.62     19.48 o 
   2   8   3      792.07      810.60     10.53 o 
   3   8   3      168.93      172.11      3.10 o 
   4   8   3      370.26      374.19      6.92 o 
   5   8   3      536.68      511.12     16.87 o 
   6   8   3      250.58      238.17      5.58 o 
   7   8   3      316.88      304.56      7.84 o 
   8   8   3      174.81      168.16      4.99 o 
   9   8   3       33.13       37.57      4.04 o 
  10   8   3      108.00      109.55      4.44 o 
  11   8   3       16.84       17.60      2.34 o 
  12   8   3       17.15       20.25      2.58 o 
 -11   9   3       11.15       11.68      2.06 o 
 -10   9   3      145.13      146.88      5.23 o 
  -9   9   3      228.18      232.39      6.58 o 
  -8   9   3      383.43      384.71      8.93 o 
  -7   9   3       53.72       49.13      2.58 o 
  -6   9   3      603.40      575.22     11.80 o 
  -5   9   3        8.74        7.72      0.84 o 
  -4   9   3      121.18      127.47      3.90 o 
  -3   9   3     1050.78     1024.77     15.65 o 
  -2   9   3     1524.25     1452.86     22.29 o 
  -1   9   3      142.93      124.42      3.44 o 
   0   9   3      539.35      535.75     11.91 o 
   1   9   3      164.29      153.42      5.95 o 
   2   9   3      880.04      898.63     18.45 o 
   3   9   3      112.64      117.74      2.45 o 
   4   9   3      486.14      482.27     12.25 o 
   5   9   3      207.57      213.89      4.70 o 
   6   9   3      616.70      559.05     10.42 o 
   7   9   3       35.89       35.46      2.06 o 
   8   9   3      252.95      267.09      6.45 o 
   9   9   3       84.72       85.30      3.59 o 
  10   9   3       20.00       25.75      2.37 o 
  11   9   3       52.74       57.55      3.93 o 
 -11  10   3       38.47       39.28      2.95 o 
 -10  10   3      164.10      152.32      6.10 o 
  -9  10   3       91.15       93.42      4.92 o 
  -8  10   3        4.41        6.33      1.85 o 
  -7  10   3      194.30      193.52      5.12 o 
  -6  10   3       40.40       42.07      2.93 o 
  -5  10   3      527.75      508.95     10.11 o 
  -4  10   3      145.78      150.52      5.96 o 
  -3  10   3      247.78      236.81      5.73 o 
  -2  10   3      454.82      474.22     10.14 o 
  -1  10   3      293.04      295.45      6.25 o 
   0  10   3     1067.11     1085.74     17.34 o 
   1  10   3      567.53      575.60     10.39 o 
   2  10   3      669.25      693.09     20.11 o 
   4  10   3      352.28      330.76      8.67 o 
   5  10   3      128.93      127.19      4.48 o 
   6  10   3       82.81       78.10      3.26 o 
   7  10   3       20.42       23.62      1.65 o 
   8  10   3      123.38      125.84      3.97 o 
   9  10   3      114.18      116.80      4.14 o 
  10  10   3      185.35      195.93      5.85 o 
  11  10   3       23.76       28.14      4.15 o 
 -10  11   3      293.18      301.06      7.76 o 
  -9  11   3       26.58       27.09      2.07 o 
  -8  11   3      242.81      236.23      5.84 o 
  -7  11   3       52.19       57.37      4.98 o 
  -6  11   3       46.00       58.91      4.95 o 
  -5  11   3      121.35      130.82      8.70 o 
  -4  11   3      158.23      163.33      5.95 o 
  -3  11   3     1174.93     1110.94     23.53 o 
  -2  11   3     1144.41     1118.56     23.42 o 
  -1  11   3       69.74       63.00      3.64 o 
   0  11   3       72.01       75.02      2.93 o 
   1  11   3       89.64       89.47      3.25 o 
   2  11   3      302.26      305.39      9.07 o 
   5  11   3       80.80       77.97      3.10 o 
   6  11   3       90.46       91.48      4.08 o 
   7  11   3       20.21       19.17      2.32 o 
   8  11   3       63.55       60.31      2.96 o 
   9  11   3      115.35      121.01      3.97 o 
  10  11   3      105.15      110.58      4.01 o 
 -10  12   3      123.57      136.52      3.65 o 
  -9  12   3      176.67      191.61      6.24 o 
  -8  12   3       87.13       96.85      6.55 o 
  -7  12   3      129.27      133.39      4.43 o 
  -6  12   3       23.97       21.99      3.96 o 
  -5  12   3      143.42      145.46     11.92 o 
  -4  12   3      147.67      142.99     15.18 o 
  -3  12   3      154.79      145.41     12.12 o 
  -2  12   3      338.05      318.71      9.49 o 
  -1  12   3        2.33       -0.38      1.82 o 
   0  12   3       82.91       74.03      4.09 o 
   1  12   3      143.30      158.36      4.62 o 
   2  12   3      101.59       87.36      3.88 o 
   3  12   3      238.62      243.95     10.38 o 
   6  12   3       18.33       16.54      1.54 o 
   7  12   3       24.07       19.46      2.09 o 
   8  12   3      109.06      108.82      5.05 o 
   9  12   3      135.24      133.00      6.26 o 
  10  12   3       43.60       43.58      2.42 o 
  -9  13   3       34.48       35.18      5.81 o 
  -8  13   3      248.76      251.36      6.72 o 
  -7  13   3       15.28       20.58      2.48 o 
  -6  13   3       10.43       11.66      3.20 o 
  -5  13   3      194.54      196.34     10.02 o 
  -4  13   3       12.51       10.83      3.08 o 
  -3  13   3      125.25      135.64      5.86 o 
  -2  13   3      260.09      243.50      8.30 o 
  -1  13   3      239.77      252.35     12.80 o 
   0  13   3       82.34       87.01      4.80 o 
   1  13   3      201.86      218.55      7.60 o 
   2  13   3      110.64       95.39      6.30 o 
   3  13   3        8.65       16.87      3.37 o 
   4  13   3       73.69       62.21      5.47 o 
   8  13   3       51.51       55.62      3.20 o 
   9  13   3        9.55        7.42      1.90 o 
  -8  14   3       23.25       26.97      4.46 o 
  -7  14   3      398.97      407.14     16.12 o 
  -5  14   3       33.28       27.47      4.41 o 
  -4  14   3       79.21       58.58      5.62 o 
  -3  14   3      155.85      154.42      8.86 o 
  -2  14   3       47.58       43.27      4.88 o 
  -1  14   3       70.35       65.91      5.66 o 
   0  14   3      159.10      147.55      8.10 o 
   1  14   3       69.31       58.94      5.40 o 
   2  14   3        0.65        1.80      2.28 o 
   3  14   3       43.72       45.64      4.81 o 
   4  14   3        6.67        5.78      2.77 o 
   5  14   3       31.09       27.63      4.24 o 
  -5  15   3      143.00      162.05      9.91 o 
  -4  15   3       96.79       97.92      7.30 o 
  -3  15   3      154.25      159.49      9.27 o 
  -2  15   3       15.65       20.52      3.98 o 
  -1  15   3      331.22      340.08     14.10 o 
   0  15   3       35.10       29.03      4.41 o 
   1  15   3       66.24       89.27      6.54 o 
   2  15   3       52.74       55.60      5.59 o 
   3  15   3       10.18       15.00      3.63 o 
   4  15   3       85.37       90.13      6.99 o 
   5  15   3       60.37       73.56      6.56 o 
   6  15   3       28.77       24.08      4.50 o 
  -5  16   3      367.88      381.71     16.47 o 
  -4  16   3      261.53      276.99     13.34 o 
  -3  16   3      267.83      274.15     12.87 o 
  -2  16   3      124.94      118.82      8.25 o 
  -1  16   3        0.65        5.02      3.06 o 
   0  16   3       72.58       64.13      6.23 o 
   1  16   3       17.48       17.61      3.91 o 
   2  16   3      199.51      194.38     10.33 o 
   3  16   3       39.18       38.94      5.17 o 
   4  16   3       77.06       74.32      6.59 o 
   5  16   3       90.99       94.08      7.54 o 
   6  16   3       12.59       15.52      4.03 o 
  -4  17   3      248.69      257.11     13.18 o 
  -3  17   3      210.29      213.60     11.71 o 
  -2  17   3       42.97       36.31      5.26 o 
  -1  17   3      248.88      259.52     12.70 o 
   0  17   3       19.77       20.21      4.36 o 
   1  17   3       43.20       47.40      5.66 o 
   2  17   3       29.76       38.20      5.28 o 
   3  17   3       96.77      136.36      8.98 o 
   4  17   3      163.61      174.28     10.29 o 
  -4 -17   4       75.82       76.14      5.00 o 
  -3 -17   4       72.28       62.87      4.10 o 
   1 -17   4       32.36       34.96      2.70 o 
   2 -17   4      271.21      274.26      8.53 o 
   3 -17   4       42.02       55.71      3.03 o 
  -5 -16   4       18.97       18.98      3.15 o 
  -4 -16   4        5.19        5.24      2.16 o 
   0 -16   4       33.10       26.97      2.46 o 
   1 -16   4      219.61      222.03      7.23 o 
   2 -16   4       35.15       31.23      2.65 o 
   3 -16   4       70.36       74.15      4.80 o 
   4 -16   4       12.95        7.37      2.60 o 
   5 -16   4       11.91        7.78      1.89 o 
  -7 -15   4        6.83        7.28      3.20 o 
  -6 -15   4       49.87       50.22      4.69 o 
  -5 -15   4      201.57      200.51      8.48 o 
  -4 -15   4       49.20       53.49      4.10 o 
   0 -15   4      197.67      200.35      6.75 o 
   1 -15   4      113.07      121.57      4.81 o 
   2 -15   4      129.01      135.60      5.24 o 
   3 -15   4       87.63       98.70      4.57 o 
   4 -15   4      255.44      251.73      6.99 o 
   5 -15   4       65.56       69.15      5.28 o 
   6 -15   4        3.36        1.23      1.63 o 
   7 -15   4       95.43       99.33      4.92 o 
  -8 -14   4      133.63      131.72      5.83 o 
  -7 -14   4       68.66       73.30      4.70 o 
  -6 -14   4       22.60       23.67      3.55 o 
  -5 -14   4        4.58        7.32      1.39 o 
   0 -14   4       78.40       73.56      3.51 o 
   1 -14   4       83.48       96.90      4.10 o 
   2 -14   4       74.46       76.67      3.77 o 
   3 -14   4      254.16      267.34      8.56 o 
   4 -14   4      120.73      111.74      4.34 o 
   5 -14   4       29.12       30.51      2.61 o 
   6 -14   4      221.31      213.41      6.85 o 
   7 -14   4       24.41       31.57      3.10 o 
   8 -14   4       82.04       85.45      4.78 o 
  -9 -13   4       47.71       54.65      4.26 o 
  -8 -13   4       75.84       86.75      4.67 o 
  -7 -13   4      192.62      177.49      6.37 o 
  -6 -13   4       84.09       74.53      2.90 o 
  -5 -13   4      338.46      335.68      6.75 o 
  -3 -13   4      135.41      130.07      6.10 o 
  -2 -13   4      388.31      387.12     16.61 o 
  -1 -13   4       92.46       91.72      5.92 o 
   0 -13   4        3.12        2.42      1.53 o 
   1 -13   4      162.22      162.26      5.50 o 
   2 -13   4      531.32      511.96     14.12 o 
   3 -13   4       36.19       36.90      2.94 o 
   4 -13   4       11.80       13.70      4.16 o 
   5 -13   4      112.43      107.50      4.45 o 
   6 -13   4        4.54        3.01      1.25 o 
   7 -13   4       65.77       63.56      3.88 o 
   8 -13   4       35.44       42.52      3.59 o 
   9 -13   4      133.47      136.31      6.19 o 
 -10 -12   4       21.08       21.98      3.36 o 
  -9 -12   4      161.27      164.87      6.66 o 
  -8 -12   4       10.43       11.55      2.40 o 
  -7 -12   4      196.03      207.00      5.25 o 
  -6 -12   4       98.32      101.25      3.26 o 
  -5 -12   4      135.52      132.08      8.63 o 
  -4 -12   4       72.28       69.23      3.86 o 
  -3 -12   4      264.48      259.60     14.41 o 
  -2 -12   4      180.89      172.69      9.20 o 
  -1 -12   4      139.76      146.65      4.59 o 
   0 -12   4        6.69        8.58      1.25 o 
   1 -12   4      139.47      138.93      4.30 o 
   2 -12   4      182.72      186.39      5.40 o 
   3 -12   4      622.66      606.92     16.68 o 
   4 -12   4       51.01       50.99      2.90 o 
   5 -12   4       52.87       54.91      3.23 o 
   6 -12   4       87.16       84.25      3.14 o 
   7 -12   4        6.85        6.80      1.51 o 
   8 -12   4      247.09      251.68      8.09 o 
   9 -12   4       26.06       23.87      3.09 o 
 -10 -11   4       10.52       13.93      6.96 o 
  -9 -11   4       32.99       36.93      3.48 o 
  -8 -11   4      157.22      155.73      4.73 o 
  -7 -11   4       49.61       44.09      2.41 o 
  -6 -11   4       15.98       13.76      1.43 o 
  -5 -11   4      407.77      421.46      8.13 o 
  -4 -11   4      495.25      496.24      8.77 o 
  -3 -11   4       17.48       14.53      2.17 o 
  -2 -11   4      148.33      137.59      5.62 o 
  -1 -11   4      112.25      116.01      3.28 o 
   0 -11   4      581.48      622.71     11.05 o 
   1 -11   4      298.17      276.72      6.77 o 
   2 -11   4      118.81      124.33      4.20 o 
   3 -11   4       68.40       60.29      3.53 o 
   4 -11   4      236.57      235.86     10.49 o 
   5 -11   4      293.97      276.00      7.45 o 
   6 -11   4       31.54       31.29      1.99 o 
   7 -11   4      313.89      312.90      6.91 o 
   8 -11   4      119.43      109.23      5.14 o 
   9 -11   4      208.56      196.51      8.82 o 
  10 -11   4       25.47       28.81      3.45 o 
 -11 -10   4       49.88       54.42      4.49 o 
 -10 -10   4       61.10       67.67      4.58 o 
  -9 -10   4       41.92       48.33      5.74 o 
  -8 -10   4       22.04       20.25      1.97 o 
  -7 -10   4       58.52       59.42      2.67 o 
  -6 -10   4      498.23      470.51      7.79 o 
  -5 -10   4        4.51        4.93      1.00 o 
  -4 -10   4      141.33      125.59      3.38 o 
  -3 -10   4       15.49       15.34      1.53 o 
  -2 -10   4        1.71        4.20      1.11 o 
  -1 -10   4      320.01      326.96      5.84 o 
   0 -10   4       86.48       82.60      3.05 o 
   1 -10   4      269.49      271.28      6.73 o 
   2 -10   4       37.01       38.19      2.25 o 
   3 -10   4       49.20       52.70      2.81 o 
   4 -10   4        7.63       11.80      1.74 o 
   5 -10   4      398.68      386.02      8.10 o 
   6 -10   4      209.03      195.50      4.86 o 
   7 -10   4       68.67       66.89      2.87 o 
   8 -10   4       79.14       73.35      3.23 o 
   9 -10   4      147.27      151.29      6.27 o 
  10 -10   4       77.42       85.50     11.09 o 
  11 -10   4       33.95       31.87      5.20 o 
 -11  -9   4      119.12      110.59      6.66 o 
 -10  -9   4       59.66       57.97      4.26 o 
  -9  -9   4       63.14       65.56      3.15 o 
  -8  -9   4      367.45      360.91      7.71 o 
  -7  -9   4       40.58       42.80      2.25 o 
  -6  -9   4      143.86      120.62      3.16 o 
  -5  -9   4       82.17       71.35      2.61 o 
  -4  -9   4      276.77      263.55      4.87 o 
  -3  -9   4      480.30      507.23      9.63 o 
  -2  -9   4      913.05      886.45     16.76 o 
  -1  -9   4      273.35      256.58      4.07 o 
   0  -9   4       43.24       50.50      1.39 o 
   1  -9   4       63.24       66.87      1.88 o 
   2  -9   4     1146.30     1153.88     22.18 o 
   3  -9   4      750.80      742.59     15.53 o 
   4  -9   4      284.09      284.66      7.69 o 
   5  -9   4      114.49      115.52      3.72 o 
   6  -9   4       93.61       85.86      2.74 o 
   7  -9   4      410.43      413.16      8.16 o 
   8  -9   4       19.07       15.91      2.05 o 
   9  -9   4      330.09      321.34      7.46 o 
  10  -9   4       19.71       23.83      3.99 o 
  11  -9   4       76.35       83.46      6.30 o 
 -12  -8   4       69.70       79.51      4.18 o 
 -11  -8   4       38.02       41.13      3.01 o 
 -10  -8   4      210.08      205.57      5.95 o 
  -9  -8   4      172.11      172.97      5.03 o 
  -8  -8   4      309.55      296.38      6.64 o 
  -7  -8   4       44.99       38.79      1.97 o 
  -6  -8   4       43.39       43.07      1.87 o 
  -5  -8   4      740.56      716.10     10.90 o 
  -4  -8   4     1014.54      981.41     15.20 o 
  -3  -8   4      132.22      122.00      3.53 o 
  -2  -8   4      615.27      652.75     10.86 o 
  -1  -8   4      372.02      423.12      6.32 o 
   0  -8   4        3.33        0.94      0.42 o 
   1  -8   4      346.06      362.94      4.61 o 
   2  -8   4     1381.03     1433.75     19.53 o 
   3  -8   4      105.79      103.40      3.86 o 
   4  -8   4      613.95      570.10     12.93 o 
   5  -8   4      302.99      281.32      6.29 o 
   6  -8   4       26.90       25.73      1.60 o 
   7  -8   4      117.55      111.96      3.27 o 
   8  -8   4      215.75      213.24      5.42 o 
   9  -8   4       51.39       51.63      2.88 o 
  10  -8   4      172.34      163.97      7.96 o 
  11  -8   4      151.31      163.47      6.92 o 
  12  -8   4        6.19        5.14      2.28 o 
 -12  -7   4       25.51       27.40      3.60 o 
 -11  -7   4       49.27       57.18      3.39 o 
 -10  -7   4      106.64      106.52      3.56 o 
  -9  -7   4      155.41      156.75      4.07 o 
  -8  -7   4      500.70      486.56      8.09 o 
  -7  -7   4       60.47       59.59      2.34 o 
  -6  -7   4      551.61      525.63      7.61 o 
  -5  -7   4      270.15      250.66      4.28 o 
  -4  -7   4      195.71      193.06      3.36 o 
  -3  -7   4      160.74      137.81      2.73 o 
  -2  -7   4      157.34      167.73      3.20 o 
  -1  -7   4      186.86      165.17      3.72 o 
   0  -7   4      644.47      684.63      8.61 o 
   1  -7   4      415.83      441.94      5.25 o 
   2  -7   4      180.38      182.71      2.35 o 
   3  -7   4      304.27      310.16      5.83 o 
   4  -7   4      777.41      732.90     15.61 o 
   5  -7   4      134.21      151.73      3.44 o 
   6  -7   4      672.49      613.97      9.49 o 
   7  -7   4       66.37       73.57      2.58 o 
   8  -7   4       27.00       27.90      1.86 o 
   9  -7   4      401.68      395.35      8.38 o 
  10  -7   4       12.67       12.50      2.66 o 
  11  -7   4       30.96       33.44      2.82 o 
  12  -7   4       29.27       30.88      3.33 o 
 -12  -6   4      147.72      135.62      5.99 o 
 -11  -6   4      155.74      170.20      4.66 o 
 -10  -6   4      170.42      180.37      3.97 o 
  -9  -6   4       26.00       25.34      2.03 o 
  -8  -6   4      104.32      106.47      2.87 o 
  -7  -6   4      880.00      870.96     11.29 o 
  -6  -6   4      497.80      444.02      6.63 o 
  -5  -6   4      336.29      322.05      5.01 o 
  -4  -6   4      975.85     1037.73     13.04 o 
  -3  -6   4       35.98       47.93      1.45 o 
  -2  -6   4      510.51      507.61      7.47 o 
  -1  -6   4     1451.49     1457.47     23.92 o 
   0  -6   4      498.45      504.02      6.43 o 
   1  -6   4      639.40      636.71      7.19 o 
   2  -6   4      502.30      587.32      6.07 o 
   3  -6   4      224.60      271.58      5.27 o 
   4  -6   4      470.26      465.03      8.48 o 
   5  -6   4      202.90      197.64      3.95 o 
   6  -6   4      128.47      130.02      3.27 o 
   7  -6   4      109.53       93.13      3.31 o 
   8  -6   4      135.81      139.85      3.75 o 
   9  -6   4        6.63        4.73      1.22 o 
  10  -6   4       51.28       52.01      2.54 o 
  11  -6   4       30.53       29.80      2.19 o 
  12  -6   4       23.43       20.36      2.91 o 
 -13  -5   4      118.81      131.34      5.88 o 
 -12  -5   4      192.25      187.06      6.98 o 
 -11  -5   4       18.02       17.70      2.08 o 
 -10  -5   4      182.02      177.11      5.65 o 
  -9  -5   4      150.95      153.01      3.39 o 
  -8  -5   4      135.86      129.46      2.76 o 
  -7  -5   4      248.57      219.71      4.16 o 
  -6  -5   4      688.45      609.70      8.19 o 
  -5  -5   4      395.07      449.00      7.22 o 
  -4  -5   4      145.10      141.21      2.70 o 
  -3  -5   4      547.09      601.87      8.87 o 
  -2  -5   4      244.75      260.93      4.12 o 
  -1  -5   4      207.02      239.67      4.56 o 
   0  -5   4     2955.68     3352.53     37.67 o 
   1  -5   4      439.28      551.80      5.73 o 
   2  -5   4      969.17     1114.54     17.85 o 
   3  -5   4      380.19      418.44      9.32 o 
   4  -5   4       37.04       45.26      1.96 o 
   5  -5   4      218.06      215.26      3.62 o 
   6  -5   4       33.05       29.94      1.39 o 
   7  -5   4       21.93       26.18      1.41 o 
   8  -5   4      297.19      293.29      5.10 o 
   9  -5   4      272.37      278.13      6.80 o 
  10  -5   4        4.13        5.74      1.36 o 
  11  -5   4        7.58        5.96      1.67 o 
  12  -5   4       58.24       61.76      3.41 o 
 -13  -4   4      127.28      125.26      7.89 o 
 -12  -4   4      150.07      148.43      6.29 o 
 -11  -4   4      189.40      202.38      5.55 o 
 -10  -4   4      244.90      257.04      5.52 o 
  -9  -4   4      421.62      413.88      5.98 o 
  -8  -4   4       68.73       71.99      2.06 o 
  -7  -4   4       80.09       82.76      2.30 o 
  -6  -4   4      186.07      166.07      3.26 o 
  -5  -4   4      280.34      309.85      4.22 o 
  -4  -4   4      616.80      549.62      6.68 o 
  -3  -4   4      514.03      545.18      7.22 o 
  -2  -4   4     1037.80      936.75     12.71 o 
  -1  -4   4      211.82      201.47      3.00 o 
   0  -4   4      723.03      906.22     12.07 o 
   1  -4   4     1710.28     1904.88     22.18 o 
   2  -4   4     1144.96     1332.39     17.40 o 
   3  -4   4      989.78      990.54     19.39 o 
   4  -4   4        7.32       12.69      1.16 o 
   5  -4   4       58.86       73.53      2.56 o 
   6  -4   4      260.01      277.32      4.50 o 
   7  -4   4      130.61      123.19      2.85 o 
   8  -4   4      103.42      106.54      3.27 o 
   9  -4   4        1.53        3.19      1.40 o 
  10  -4   4       90.52       93.41      3.15 o 
  11  -4   4       26.84       27.28      2.88 o 
  12  -4   4        6.12        2.89      1.77 o 
  13  -4   4       40.34       46.00      3.00 o 
 -13  -3   4       91.13       92.79      8.35 o 
 -12  -3   4       43.12       46.02      5.69 o 
 -11  -3   4      445.17      424.54     10.70 o 
 -10  -3   4      466.22      471.74      9.20 o 
  -9  -3   4       94.37       88.71      2.68 o 
  -8  -3   4       74.81       76.68      2.34 o 
  -7  -3   4      920.27      856.98      9.87 o 
  -6  -3   4      138.40      105.69      2.15 o 
  -5  -3   4       26.45       24.35      1.07 o 
  -4  -3   4      514.53      503.78      5.96 o 
  -3  -3   4      309.69      383.48      4.77 o 
  -2  -3   4      695.44      737.08     12.22 o 
  -1  -3   4      295.72      333.03      4.99 o 
   0  -3   4      375.27      410.55      7.54 o 
   1  -3   4      672.35      802.07     10.25 o 
   2  -3   4     2701.07     3315.86     57.50 o 
   3  -3   4      109.60      142.09      4.07 o 
   4  -3   4       26.99       29.60      0.93 o 
   5  -3   4      111.35      134.90      2.27 o 
   6  -3   4      137.70      134.34      2.74 o 
   7  -3   4        3.94        5.72      0.91 o 
   8  -3   4      108.80       91.90      2.51 o 
   9  -3   4      210.29      200.32      4.10 o 
  10  -3   4        8.11       10.28      2.98 o 
  11  -3   4       52.86       57.43      4.62 o 
  12  -3   4      142.07      151.36      4.76 o 
  13  -3   4       65.77       58.94      3.26 o 
 -13  -2   4       17.30       14.62      2.62 o 
 -12  -2   4      148.02      139.47      5.59 o 
 -11  -2   4      632.82      637.37     14.08 o 
 -10  -2   4      242.98      239.64     11.86 o 
  -9  -2   4      631.76      592.43      8.76 o 
  -8  -2   4       34.45       35.39      1.66 o 
  -7  -2   4       19.63       23.39      1.32 o 
  -6  -2   4      408.18      392.55      5.16 o 
  -5  -2   4      226.91      245.53      3.53 o 
  -4  -2   4      330.83      306.18      4.81 o 
  -3  -2   4      141.55      155.75      2.38 o 
  -2  -2   4      976.57      943.66     16.32 o 
  -1  -2   4       22.17       17.02      0.82 o 
   0  -2   4     2518.15     2419.14     26.24 o 
   1  -2   4     1081.62     1131.99     14.78 o 
   2  -2   4      512.50      590.51      9.80 o 
   3  -2   4      116.99      148.59      2.39 o 
   4  -2   4      284.99      347.09      4.26 o 
   5  -2   4      696.15      738.76      7.62 o 
   6  -2   4        0.31        1.14      0.57 o 
   7  -2   4       44.99       56.92      2.00 o 
   8  -2   4      531.75      531.64      7.55 o 
   9  -2   4      119.47      126.66      4.25 o 
  10  -2   4      262.13      238.82      7.03 o 
  11  -2   4        2.09        2.12      1.40 o 
  12  -2   4       53.46       60.26      3.10 o 
  13  -2   4       30.96       32.02      3.08 o 
 -13  -1   4      543.67      594.20     13.59 o 
 -12  -1   4       84.18       87.07      4.42 o 
 -11  -1   4      185.15      185.86      6.15 o 
 -10  -1   4      385.94      385.24      9.52 o 
  -9  -1   4      261.99      290.41      7.77 o 
  -8  -1   4      320.79      340.94      5.51 o 
  -7  -1   4      247.48      225.16      3.61 o 
  -6  -1   4     1598.85     1733.24     17.94 o 
  -5  -1   4      206.73      274.54      3.77 o 
  -4  -1   4      448.52      489.01      6.54 o 
  -3  -1   4      133.84      119.98      2.10 o 
  -2  -1   4      610.80      629.96      7.60 o 
  -1  -1   4     4860.39     4952.48     50.30 o 
   0  -1   4      385.90      410.85      4.89 o 
   1  -1   4     2485.26     2682.10     38.58 o 
   2  -1   4      202.87      227.09      3.19 o 
   3  -1   4      139.22      152.75      2.75 o 
   4  -1   4       50.03       44.16      1.07 o 
   5  -1   4       30.20       30.17      0.98 o 
   6  -1   4       21.25       20.77      0.97 o 
   7  -1   4      129.05      115.56      3.38 o 
   8  -1   4      501.85      461.54      7.30 o 
   9  -1   4       29.00       26.65      2.92 o 
  10  -1   4       77.06       75.12      3.50 o 
  11  -1   4       64.29       69.05      3.74 o 
  12  -1   4       19.77       19.67      2.05 o 
  13  -1   4       10.29        5.57      2.20 o 
 -13   0   4       75.85       76.85      4.10 o 
 -12   0   4       81.03       70.58      6.37 o 
 -11   0   4      559.51      561.97     12.46 o 
 -10   0   4      629.74      638.96     15.42 o 
  -9   0   4      315.70      289.97      7.24 o 
  -8   0   4      210.39      213.90      5.37 o 
  -7   0   4       37.32       30.31      1.48 o 
  -6   0   4     3094.54     3113.82     33.77 o 
  -5   0   4      903.48      839.06     10.05 o 
  -4   0   4       29.46       45.39      1.21 o 
  -3   0   4     1704.19     1677.18     21.82 o 
  -2   0   4      904.62      925.91     10.74 o 
  -1   0   4     1016.15     1204.93     11.56 o 
   0   0   4     7654.69     7742.91     76.72 o 
   1   0   4       50.00       89.80      3.16 o 
   2   0   4     1023.68     1047.98     12.26 o 
   3   0   4      937.81     1007.00     11.96 o 
   4   0   4      879.49     1055.86     10.38 o 
   5   0   4      251.91      247.46      3.11 o 
   6   0   4      813.99      822.36      9.11 o 
   7   0   4      770.93      802.05      9.14 o 
   8   0   4       19.15       19.01      1.20 o 
   9   0   4      168.11      150.13      4.18 o 
  10   0   4       14.17        8.86      1.43 o 
  11   0   4      175.94      159.46      4.39 o 
  12   0   4      108.78       83.87      4.23 o 
  13   0   4      134.60      132.51      5.26 o 
 -13   1   4      541.54      568.67     20.40 o 
 -12   1   4       79.83       78.92      6.49 o 
 -11   1   4      182.10      184.10      7.92 o 
 -10   1   4      383.01      401.89      7.69 o 
  -9   1   4      264.63      288.48      5.51 o 
  -8   1   4      326.36      340.30      5.92 o 
  -7   1   4      246.70      223.86      3.95 o 
  -6   1   4     1575.15     1718.13     19.44 o 
  -5   1   4      206.90      273.45      3.89 o 
  -4   1   4      459.84      502.52      5.49 o 
  -3   1   4      123.05      105.53      1.72 o 
  -2   1   4      608.18      632.67      7.73 o 
  -1   1   4     4889.38     4990.62     63.95 o 
   0   1   4      388.71      405.78      5.30 o 
   1   1   4     2460.97     2601.95     28.26 o 
   2   1   4      207.83      236.75      2.65 o 
   3   1   4      136.32      148.87      1.96 o 
   4   1   4       54.76       47.19      1.08 o 
   5   1   4       29.63       31.12      1.17 o 
   6   1   4       19.75       17.38      0.96 o 
   7   1   4      127.27      119.36      2.25 o 
   8   1   4      503.61      453.43      6.30 o 
   9   1   4       29.80       24.78      1.46 o 
  10   1   4       75.97       73.89      2.45 o 
  11   1   4       63.59       75.02      3.61 o 
  12   1   4       20.18       20.03      2.35 o 
  13   1   4       10.31       11.21      3.46 o 
 -13   2   4       18.19       21.28      4.24 o 
 -12   2   4      146.15      141.15      5.80 o 
 -11   2   4      633.04      630.97     14.25 o 
 -10   2   4      245.86      257.14      7.01 o 
  -9   2   4      624.30      587.87      9.01 o 
  -8   2   4       32.98       34.73      1.72 o 
  -7   2   4       25.88       30.70      1.82 o 
  -6   2   4      406.10      391.25      5.10 o 
  -5   2   4      233.07      253.27      3.50 o 
  -4   2   4      315.40      303.14      3.88 o 
  -3   2   4      148.31      160.36      2.12 o 
  -2   2   4      988.81      967.40     19.89 o 
  -1   2   4       24.00       21.97      0.84 o 
   0   2   4     2491.23     2410.43     30.38 o 
   1   2   4     1089.83     1129.61     11.96 o 
   2   2   4      520.42      602.18      6.48 o 
   3   2   4      111.84      144.35      1.86 o 
   4   2   4      278.39      338.17      4.18 o 
   5   2   4      695.41      727.18      6.48 o 
   6   2   4        0.37        0.67      0.52 o 
   7   2   4       41.99       45.93      1.69 o 
   8   2   4      538.06      523.00      7.52 o 
   9   2   4      120.73      120.86      3.39 o 
  10   2   4      260.86      248.31      5.38 o 
  11   2   4        1.92        6.91      1.93 o 
  12   2   4       53.47       55.05      3.75 o 
  13   2   4       31.81       33.68      4.57 o 
 -13   3   4       93.79       93.83      5.00 o 
 -12   3   4       41.30       40.89      4.51 o 
 -11   3   4      437.33      434.07     10.88 o 
 -10   3   4      468.20      469.96     11.12 o 
  -9   3   4       89.29       79.77      3.29 o 
  -8   3   4       64.14       61.15      2.76 o 
  -7   3   4      916.26      853.75     11.52 o 
  -6   3   4      139.20      104.21      2.22 o 
  -5   3   4       29.63       25.42      1.32 o 
  -4   3   4      524.85      506.41      7.24 o 
  -3   3   4      307.70      386.18      5.65 o 
  -2   3   4      679.58      747.04      8.24 o 
  -1   3   4      304.36      349.21      4.61 o 
   0   3   4      372.45      408.38      6.74 o 
   1   3   4      684.46      825.11     12.49 o 
   2   3   4     2722.20     3247.52     39.27 o 
   3   3   4      105.45      137.88      2.18 o 
   4   3   4       28.74       32.80      0.62 o 
   5   3   4      107.42      125.62      1.79 o 
   6   3   4      135.03      127.49      2.73 o 
   7   3   4        4.63        5.15      0.72 o 
   8   3   4      107.23       85.40      2.51 o 
   9   3   4      214.70      207.69      4.95 o 
  10   3   4        7.64        6.11      1.88 o 
  11   3   4       51.88       57.21      3.55 o 
  12   3   4      141.63      141.82      5.80 o 
  13   3   4       66.22       70.03      6.00 o 
 -13   4   4      128.76      130.28      5.82 o 
 -12   4   4      160.01      160.67      7.50 o 
 -11   4   4      188.64      199.44      6.68 o 
 -10   4   4      239.48      258.26      7.44 o 
  -9   4   4      423.08      411.05      8.47 o 
  -8   4   4       66.44       66.42      4.10 o 
  -7   4   4       70.69       74.70      2.83 o 
  -6   4   4      181.55      157.80      4.60 o 
  -5   4   4      295.92      326.06      6.08 o 
  -4   4   4      621.08      551.87      7.85 o 
  -3   4   4      502.10      546.87      6.99 o 
  -2   4   4     1034.46      952.64     11.13 o 
  -1   4   4      205.95      195.01      3.95 o 
   0   4   4      716.23      924.94     14.00 o 
   1   4   4     1731.71     1921.21     28.19 o 
   2   4   4     1118.21     1250.33     18.41 o 
   3   4   4      993.07     1029.32     13.15 o 
   4   4   4        5.79        8.98      0.87 o 
   5   4   4       61.32       75.84      1.60 o 
   6   4   4      267.66      292.22      5.76 o 
   7   4   4      134.04      127.32      3.30 o 
   8   4   4      105.65      100.38      3.10 o 
   9   4   4        1.44        1.74      0.86 o 
  10   4   4       93.80       92.82      4.23 o 
  11   4   4       28.73       23.45      2.67 o 
  12   4   4        5.76        2.95      1.95 o 
  13   4   4       41.19       33.51      4.60 o 
 -13   5   4      117.37      111.01      5.41 o 
 -12   5   4      195.64      201.09      7.11 o 
 -11   5   4       15.83       15.74      3.14 o 
 -10   5   4      182.37      183.78      6.49 o 
  -9   5   4      149.75      144.74      7.76 o 
  -8   5   4      133.62      128.97      4.19 o 
  -7   5   4      245.97      211.27      5.03 o 
  -6   5   4      691.50      618.28     10.50 o 
  -5   5   4      391.80      451.57      6.95 o 
  -4   5   4      156.10      159.53      3.12 o 
  -3   5   4      567.82      640.14      8.63 o 
  -2   5   4      239.15      254.24      3.81 o 
  -1   5   4      194.09      231.89      4.63 o 
   0   5   4     2939.62     3369.78     41.50 o 
   1   5   4      450.80      565.42     10.92 o 
   2   5   4      987.42     1094.16     15.93 o 
   3   5   4      366.44      398.58      7.32 o 
   4   5   4       39.25       49.83      2.62 o 
   5   5   4      225.66      221.98      3.62 o 
   6   5   4       35.21       30.48      1.92 o 
   7   5   4       21.19       21.72      2.68 o 
   8   5   4      292.87      289.30      7.29 o 
   9   5   4      273.13      275.00     11.87 o 
  10   5   4        3.47        3.48      1.51 o 
  11   5   4        8.24        7.58      2.04 o 
  12   5   4       59.94       62.71      3.92 o 
 -12   6   4      151.48      135.23      5.69 o 
 -11   6   4      153.60      162.81      6.66 o 
 -10   6   4      163.11      169.89      5.91 o 
  -9   6   4       31.02       31.67      2.26 o 
  -8   6   4      106.05      104.77      3.68 o 
  -7   6   4      895.51      868.23     14.26 o 
  -6   6   4      491.60      447.42      9.06 o 
  -5   6   4      317.17      297.17      5.28 o 
  -4   6   4      963.01     1008.64     13.57 o 
  -3   6   4       38.31       52.15      1.61 o 
  -2   6   4      517.36      532.94      7.13 o 
  -1   6   4     1461.48     1518.03     18.09 o 
   0   6   4      510.95      513.77      7.32 o 
   1   6   4      642.63      634.00      9.47 o 
   2   6   4      484.21      543.95     11.35 o 
   3   6   4      233.29      268.95      4.90 o 
   4   6   4      484.82      478.17      9.52 o 
   5   6   4      199.41      190.84      4.72 o 
   6   6   4      130.33      142.82      4.06 o 
   7   6   4      109.76       97.59      3.54 o 
   8   6   4      136.00      135.02      4.52 o 
   9   6   4        7.47        4.30      1.47 o 
  10   6   4       51.28       45.02      3.08 o 
  11   6   4       28.75       26.84      2.73 o 
  12   6   4       23.87       22.61      2.77 o 
 -12   7   4       26.15       27.68      2.97 o 
 -11   7   4       53.62       57.29      3.63 o 
 -10   7   4      106.82      107.14      4.59 o 
  -9   7   4      154.87      147.47      5.25 o 
  -8   7   4      505.87      501.22      9.44 o 
  -7   7   4       63.20       66.07      2.66 o 
  -6   7   4      552.91      524.98      9.34 o 
  -5   7   4      273.00      251.82      4.64 o 
  -4   7   4      198.03      193.59      3.72 o 
  -3   7   4      149.84      132.62      2.34 o 
  -2   7   4      150.43      169.28      2.30 o 
  -1   7   4      190.61      173.69      2.34 o 
   0   7   4      644.64      691.53      7.26 o 
   1   7   4      401.12      429.49      9.27 o 
   2   7   4      183.25      187.24      3.48 o 
   3   7   4      298.27      301.23      7.01 o 
   4   7   4      786.63      758.85     13.08 o 
   5   7   4      141.58      165.53      4.10 o 
   6   7   4      665.56      602.73     14.98 o 
   7   7   4       61.16       66.55      2.92 o 
   8   7   4       28.17       25.99      2.12 o 
   9   7   4      398.57      379.13      9.13 o 
  10   7   4       14.30       12.38      2.65 o 
  11   7   4       31.74       38.47      3.10 o 
  12   7   4       27.94       30.04      3.01 o 
 -12   8   4       65.72       84.96      7.19 o 
 -11   8   4       36.57       38.05      3.66 o 
 -10   8   4      212.09      202.52      6.42 o 
  -9   8   4      172.61      171.97      5.55 o 
  -8   8   4      304.63      289.48      6.53 o 
  -7   8   4       39.76       31.18      1.96 o 
  -6   8   4       43.17       41.80      2.09 o 
  -5   8   4      750.78      730.72     16.65 o 
  -4   8   4     1018.72      990.10     13.31 o 
  -3   8   4      134.01      129.93      2.40 o 
  -2   8   4      604.25      638.29      9.09 o 
  -1   8   4      362.71      412.68      6.05 o 
   0   8   4        3.06        1.29      1.21 o 
   1   8   4      356.57      377.44      9.25 o 
   2   8   4     1406.60     1466.08     24.44 o 
   3   8   4      110.28      114.01      2.64 o 
   4   8   4      613.77      595.68     10.47 o 
   5   8   4      294.61      282.81      6.04 o 
   6   8   4       31.34       30.34      4.46 o 
   7   8   4      114.91      110.12      5.06 o 
   8   8   4      209.50      205.44      5.71 o 
   9   8   4       49.62       44.60      3.26 o 
  10   8   4      170.21      167.79      5.59 o 
  11   8   4      149.85      160.56      5.78 o 
  12   8   4        5.88        7.94      2.05 o 
 -11   9   4      119.34      114.08      5.27 o 
 -10   9   4       60.34       57.15      3.83 o 
  -9   9   4       59.69       60.23      3.25 o 
  -8   9   4      374.60      370.64      8.61 o 
  -7   9   4       42.57       43.07      2.24 o 
  -6   9   4      139.39      119.14      3.06 o 
  -5   9   4       77.49       63.27      2.06 o 
  -4   9   4      281.11      278.10      3.86 o 
  -3   9   4      480.91      524.25      9.83 o 
  -2   9   4      896.47      888.13     12.04 o 
  -1   9   4      261.40      242.14      7.25 o 
   0   9   4       43.82       51.71      2.20 o 
   1   9   4       58.62       62.90      3.03 o 
   2   9   4     1160.30     1158.51     36.61 o 
   3   9   4      757.98      753.42     11.24 o 
   4   9   4      285.77      277.16      8.01 o 
   5   9   4      108.09      102.96      3.04 o 
   6   9   4       91.77       81.67      3.08 o 
   7   9   4      411.97      401.70     15.57 o 
   8   9   4       19.30       16.79      1.75 o 
   9   9   4      325.08      312.52      7.79 o 
  10   9   4       22.22       20.54      2.21 o 
  11   9   4       79.42       84.27      4.09 o 
 -11  10   4       49.49       45.65      3.25 o 
 -10  10   4       58.11       59.73      3.38 o 
  -9  10   4       40.79       42.57      2.78 o 
  -8  10   4       23.13       26.31      2.05 o 
  -7  10   4       56.74       57.55      3.02 o 
  -6  10   4      500.28      461.02     12.82 o 
  -5  10   4        6.15        7.41      0.66 o 
  -4  10   4      136.04      124.72      4.15 o 
  -3  10   4       15.10       15.83      1.08 o 
  -2  10   4        0.95        4.52      1.56 o 
  -1  10   4      313.25      315.99     14.11 o 
   0  10   4       89.98       89.04      4.19 o 
   1  10   4      275.24      292.16      9.71 o 
   2  10   4       34.14       38.93      2.77 o 
   4  10   4        9.55       10.64      1.26 o 
   5  10   4      400.08      384.01     10.62 o 
   6  10   4      213.61      207.12      4.76 o 
   7  10   4       66.45       64.01      5.63 o 
   8  10   4       79.51       78.74      3.12 o 
   9  10   4      146.40      145.59      4.75 o 
  10  10   4       76.97       86.50      3.78 o 
  11  10   4       31.95       31.07      2.60 o 
 -10  11   4       11.47       11.33      1.82 o 
  -9  11   4       31.29       31.14      2.32 o 
  -8  11   4      157.56      162.60      4.64 o 
  -7  11   4       49.24       46.06      2.00 o 
  -6  11   4       18.23       14.68      3.57 o 
  -5  11   4      403.92      417.06      9.13 o 
  -4  11   4      484.09      478.93      9.96 o 
  -3  11   4       18.50       14.50      2.24 o 
  -2  11   4      148.60      134.63      5.49 o 
  -1  11   4      117.75      125.63      9.36 o 
   0  11   4      582.97      601.94     21.28 o 
   1  11   4      291.22      267.74     11.70 o 
   2  11   4      117.82      132.86      4.14 o 
   5  11   4      299.50      284.45      7.82 o 
   6  11   4       33.45       32.70      2.56 o 
   7  11   4      315.57      318.70      9.91 o 
   8  11   4      116.81      117.68      3.67 o 
   9  11   4      206.10      201.20      5.45 o 
  10  11   4       26.96       27.20      2.26 o 
 -10  12   4       19.96       22.85      1.88 o 
  -9  12   4      165.51      164.75      9.38 o 
  -8  12   4        9.31       13.18      3.53 o 
  -7  12   4      198.76      202.34      9.98 o 
  -6  12   4       99.11      103.96      8.00 o 
  -5  12   4      130.85      127.58      3.19 o 
  -4  12   4       67.43       65.82      4.24 o 
  -3  12   4      259.05      243.73     11.60 o 
  -2  12   4      185.34      177.78      6.68 o 
  -1  12   4      140.19      158.62      8.99 o 
   0  12   4        7.60       11.17      2.19 o 
   1  12   4      134.94      137.76      5.75 o 
   2  12   4      176.25      174.96     13.99 o 
   3  12   4      632.56      634.72     20.03 o 
   6  12   4       90.90       94.39      3.58 o 
   7  12   4        7.25        8.37      1.64 o 
   8  12   4      245.56      237.98      8.34 o 
   9  12   4       26.34       22.73      2.94 o 
  -9  13   4       45.95       55.07      3.29 o 
  -8  13   4       76.61       82.87      4.02 o 
  -7  13   4      193.86      182.19      5.05 o 
  -6  13   4       81.76       75.53      4.55 o 
  -5  13   4      336.24      301.00     13.53 o 
  -4  13   4        8.36        6.52      2.80 o 
  -3  13   4      138.78      126.89      5.79 o 
  -2  13   4      386.63      396.66     11.32 o 
  -1  13   4       88.94       87.65      9.43 o 
   0  13   4        2.86        0.17      1.46 o 
   1  13   4      163.85      147.19      8.25 o 
   2  13   4      531.95      557.08     18.30 o 
   3  13   4       37.69       37.89      4.46 o 
   8  13   4       34.01       41.05      2.94 o 
   9  13   4      133.44      131.57      5.71 o 
  -8  14   4      130.47      125.15      8.51 o 
  -7  14   4       70.64       75.65      6.59 o 
  -6  14   4       24.84       22.99      4.53 o 
  -5  14   4        4.24        7.77      3.03 o 
  -4  14   4      138.47      155.11      9.08 o 
  -3  14   4      293.61      299.01     13.06 o 
  -2  14   4       10.11       11.59      3.20 o 
  -1  14   4       87.50       78.28      6.16 o 
   0  14   4       76.53       66.66      5.78 o 
   1  14   4       83.87       99.89      6.97 o 
   2  14   4       77.38       89.01      6.42 o 
   3  14   4      253.65      251.18     11.64 o 
   4  14   4      120.67      126.29      7.94 o 
  -5  15   4      202.92      187.15     10.74 o 
  -4  15   4       51.06       49.06      5.59 o 
  -3  15   4       58.28       54.46      5.88 o 
  -2  15   4      160.88      148.57      8.84 o 
  -1  15   4      104.78       89.23      6.99 o 
   0  15   4      202.28      206.77     10.55 o 
   1  15   4      111.40      120.29      7.82 o 
   2  15   4      122.29      132.50      8.27 o 
   3  15   4       93.22       88.78      7.11 o 
   4  15   4      257.76      261.63     12.28 o 
   5  15   4       59.88       67.80      6.45 o 
   6  15   4        3.75       -0.45      2.70 o 
  -5  16   4       18.51       14.93      4.10 o 
  -4  16   4        6.27       12.30      3.91 o 
  -3  16   4        5.21        0.55      2.84 o 
  -2  16   4       61.43       57.56      6.16 o 
  -1  16   4      124.69      132.74      8.79 o 
   0  16   4       32.46       27.94      4.69 o 
   1  16   4      215.00      231.63     11.59 o 
   2  16   4       35.00       30.74      4.79 o 
   3  16   4       64.62       67.42      6.56 o 
   4  16   4       12.05        3.22      3.15 o 
   5  16   4       11.70       11.68      3.79 o 
  -4  17   4       73.54       77.28      7.51 o 
  -3  17   4       75.09       65.01      6.80 o 
  -2  17   4      115.34      116.62      8.63 o 
  -1  17   4       28.23       24.31      4.62 o 
   0  17   4       40.84       53.27      5.97 o 
   1  17   4       31.87       29.84      4.98 o 
   2  17   4      264.63      275.43     13.32 o 
   3  17   4       43.00       54.39      6.23 o 
   1 -17   5       34.01       45.22      3.27 o 
   2 -17   5      115.32      123.56      5.38 o 
   3 -17   5      224.43      245.75     16.35 o 
  -5 -16   5       68.82       63.11      5.12 o 
   0 -16   5      179.28      181.32      6.75 o 
   1 -16   5       83.97       75.69      4.05 o 
   2 -16   5       48.30       44.93      3.34 o 
   3 -16   5        2.83        2.25      1.66 o 
   4 -16   5       46.13       46.13      3.09 o 
   5 -16   5       52.71       59.17      3.57 o 
  -7 -15   5       73.21       73.58      6.42 o 
  -6 -15   5       32.52       36.47      4.22 o 
  -5 -15   5       55.52       54.08      4.62 o 
   0 -15   5        9.98        9.03      1.82 o 
   1 -15   5       34.96       40.05      2.99 o 
   2 -15   5        6.26        4.48      1.64 o 
   3 -15   5        4.80        5.85      1.85 o 
   4 -15   5        1.43        2.36      1.48 o 
   5 -15   5       40.24       39.44      2.98 o 
   6 -15   5       10.50       10.99      2.13 o 
  -8 -14   5       90.48      102.57      7.61 o 
  -7 -14   5      157.98      149.42      8.46 o 
  -6 -14   5       60.54       64.65      5.33 o 
  -5 -14   5        1.12       -0.09      1.61 o 
  -1 -14   5       61.03       55.22      3.51 o 
   0 -14   5       15.36       17.28      2.04 o 
   1 -14   5       20.26       23.11      2.28 o 
   2 -14   5       93.57       80.50      4.08 o 
   3 -14   5        2.70        3.63      1.56 o 
   4 -14   5       35.73       33.01      2.57 o 
   5 -14   5        0.62        1.29      1.46 o 
   6 -14   5       31.81       43.83      6.04 o 
   7 -14   5       30.53       35.87      3.19 o 
   8 -14   5       82.17       88.27      5.44 o 
  -9 -13   5        6.87        6.19      2.54 o 
  -8 -13   5       30.89       31.70      5.56 o 
  -7 -13   5       12.74       10.19      3.03 o 
  -6 -13   5       39.02       35.89      5.20 o 
  -5 -13   5      115.19      124.70      5.31 o 
  -4 -13   5       20.69       21.78      2.04 o 
  -1 -13   5       49.02       47.82      3.15 o 
   0 -13   5       42.17       40.52      2.84 o 
   1 -13   5       77.17       87.59      4.03 o 
   2 -13   5       46.54       45.12      3.10 o 
   3 -13   5       35.26       32.32      2.84 o 
   4 -13   5       97.13       86.33      4.74 o 
   5 -13   5        7.16        4.96      1.62 o 
   6 -13   5       92.60       94.96      3.44 o 
   7 -13   5        9.04        8.85      2.18 o 
   8 -13   5      115.55      118.60      5.55 o 
  -9 -12   5      259.75      276.72      9.80 o 
  -8 -12   5       34.91       35.33      3.29 o 
  -7 -12   5      132.94      126.67      4.06 o 
  -6 -12   5       26.28       24.90      2.09 o 
  -5 -12   5       31.41       36.50      2.80 o 
  -4 -12   5       93.70       88.64     12.25 o 
  -3 -12   5       30.86       36.95      4.95 o 
  -2 -12   5        1.92        1.78      2.54 o 
  -1 -12   5       84.21       84.82      3.46 o 
   0 -12   5      136.62      132.63      4.38 o 
   1 -12   5      136.66      136.66      4.55 o 
   2 -12   5       70.36       72.02      3.23 o 
   3 -12   5       52.90       53.39      3.51 o 
   4 -12   5       16.74       15.97      2.37 o 
   5 -12   5       11.95       18.29      2.13 o 
   6 -12   5       26.65       25.64      1.97 o 
   7 -12   5       28.89       24.07      2.75 o 
   8 -12   5       59.54       61.66      4.09 o 
   9 -12   5       82.13       87.55      6.24 o 
 -10 -11   5       64.90       69.80      4.72 o 
  -9 -11   5       99.92       86.47      4.88 o 
  -8 -11   5      248.47      267.93     11.23 o 
  -7 -11   5       84.44       87.84      3.27 o 
  -6 -11   5      103.40      104.70      3.33 o 
  -5 -11   5        4.44        4.35      2.36 o 
  -4 -11   5       21.37       19.59      1.42 o 
  -3 -11   5       65.54       69.34      5.78 o 
  -2 -11   5      213.19      209.71      7.23 o 
  -1 -11   5      358.99      347.91      8.36 o 
   0 -11   5       58.88       68.39      2.94 o 
   1 -11   5      312.08      301.49      7.52 o 
   2 -11   5      523.37      501.75     11.35 o 
   3 -11   5       23.85       22.01      2.05 o 
   4 -11   5      100.66       90.36      4.88 o 
   5 -11   5       30.73       29.39      3.03 o 
   6 -11   5       55.93       52.92      2.49 o 
   7 -11   5       59.44       56.47      2.77 o 
   8 -11   5       54.54       59.10      3.87 o 
   9 -11   5       11.26       15.43      2.66 o 
  10 -11   5        4.51        3.13      2.24 o 
 -11 -10   5       11.22       11.39      3.02 o 
 -10 -10   5        6.45        6.26      2.35 o 
  -9 -10   5      488.89      514.53     18.65 o 
  -8 -10   5       92.26       91.98      3.80 o 
  -7 -10   5      392.99      377.37      7.75 o 
  -6 -10   5       89.70       87.81      3.15 o 
  -5 -10   5       73.91       70.16      4.49 o 
  -4 -10   5       33.91       32.11      2.79 o 
  -3 -10   5      215.31      194.29      4.97 o 
  -2 -10   5      720.03      703.45     17.34 o 
  -1 -10   5      529.87      545.27      8.81 o 
   0 -10   5      882.79      883.29     15.89 o 
   1 -10   5       14.06       12.13      2.01 o 
   2 -10   5      624.71      605.77     12.93 o 
   3 -10   5       15.36       13.51      2.25 o 
   4 -10   5       69.72       57.71      3.29 o 
   5 -10   5       36.86       38.05      2.36 o 
   6 -10   5      200.98      191.06      4.84 o 
   7 -10   5       74.36       75.61      4.24 o 
   8 -10   5      180.99      189.96      5.24 o 
   9 -10   5       31.41       29.01      3.12 o 
  10 -10   5       35.28       33.43      9.09 o 
 -11  -9   5      231.04      242.52      6.94 o 
 -10  -9   5      385.96      403.91     17.03 o 
  -9  -9   5      142.87      147.33      4.74 o 
  -8  -9   5      113.65      110.51      3.83 o 
  -7  -9   5      168.31      169.11      4.50 o 
  -6  -9   5      125.92      123.31      3.75 o 
  -5  -9   5       14.57       17.34      1.43 o 
  -4  -9   5       94.51       89.23      2.41 o 
  -3  -9   5      211.19      204.71      3.84 o 
  -2  -9   5      255.65      236.90      4.33 o 
  -1  -9   5       82.97       80.89      2.65 o 
   0  -9   5      207.06      203.30      4.20 o 
   1  -9   5       91.24       87.08      3.33 o 
   2  -9   5      864.21      887.37     18.04 o 
   3  -9   5      485.77      459.71     10.63 o 
   4  -9   5      710.19      659.29     14.61 o 
   5  -9   5      103.17       98.55      3.48 o 
   6  -9   5      149.00      144.39      3.68 o 
   7  -9   5      181.72      184.40      4.94 o 
   8  -9   5      174.65      159.72      5.36 o 
   9  -9   5      151.72      160.37      5.12 o 
  10  -9   5       88.23       95.05     12.69 o 
  11  -9   5       65.57       69.69      4.86 o 
 -11  -8   5      130.52      149.34      5.73 o 
 -10  -8   5      140.46      142.83      5.01 o 
  -9  -8   5      396.85      381.90      7.18 o 
  -8  -8   5       51.80       60.50      2.86 o 
  -7  -8   5      170.93      165.03      4.06 o 
  -6  -8   5       20.59       18.70      1.55 o 
  -5  -8   5      513.16      499.54      8.75 o 
  -4  -8   5      140.93      138.02      3.12 o 
  -3  -8   5      134.86      143.90      3.03 o 
  -2  -8   5      571.44      561.31      8.31 o 
  -1  -8   5      233.41      250.48      5.13 o 
   0  -8   5      393.11      382.35      6.34 o 
   1  -8   5       50.08       47.78      1.48 o 
   2  -8   5      399.68      400.23     13.18 o 
   3  -8   5      419.63      412.85      9.57 o 
   4  -8   5      287.49      252.26      7.07 o 
   5  -8   5       10.47       13.47      1.95 o 
   6  -8   5      261.14      239.94      5.01 o 
   7  -8   5       62.02       54.63      2.37 o 
   8  -8   5       99.96       96.90      3.61 o 
   9  -8   5       35.59       38.40      2.59 o 
  10  -8   5      369.05      372.29     10.63 o 
  11  -8   5      271.86      279.87     17.12 o 
 -12  -7   5       45.60       45.73      3.88 o 
 -11  -7   5       47.82       44.31      3.17 o 
 -10  -7   5      239.94      246.33      5.76 o 
  -9  -7   5      468.02      467.24      8.13 o 
  -8  -7   5      300.60      300.46      5.85 o 
  -7  -7   5      128.06      127.97      3.43 o 
  -6  -7   5       86.55       88.92      3.04 o 
  -5  -7   5      372.52      390.30      5.99 o 
  -4  -7   5      116.27      103.01      2.32 o 
  -3  -7   5      287.65      261.83      4.56 o 
  -2  -7   5      227.04      238.20      3.15 o 
  -1  -7   5      117.73      125.97      3.07 o 
   0  -7   5      249.92      239.08      3.64 o 
   1  -7   5      265.06      228.89      2.79 o 
   2  -7   5      500.23      525.72      7.65 o 
   3  -7   5       47.73       43.35      2.65 o 
   4  -7   5      243.65      236.30      6.69 o 
   5  -7   5      763.47      695.23     10.24 o 
   6  -7   5       86.55       95.58      2.83 o 
   7  -7   5      295.36      276.77      5.66 o 
   8  -7   5      261.32      256.77      6.12 o 
   9  -7   5      309.57      312.12      7.23 o 
  10  -7   5      132.45      131.86      4.60 o 
  11  -7   5       78.63       82.87      4.46 o 
  12  -7   5       80.85       85.94      7.16 o 
 -12  -6   5      140.46      140.01      6.59 o 
 -11  -6   5       78.16       78.30      3.95 o 
 -10  -6   5       88.33       90.43      3.28 o 
  -9  -6   5       13.57       12.85      1.48 o 
  -8  -6   5      311.94      307.63      5.79 o 
  -7  -6   5      281.62      288.27      4.93 o 
  -6  -6   5       47.99       59.95      2.09 o 
  -5  -6   5       73.50       76.93      1.88 o 
  -4  -6   5       11.16        6.78      0.81 o 
  -3  -6   5      119.79      136.22      3.14 o 
  -2  -6   5      232.04      213.19      3.72 o 
  -1  -6   5      279.10      295.56      3.65 o 
   0  -6   5      270.77      314.62      3.56 o 
   1  -6   5      433.92      446.33      4.81 o 
   2  -6   5        6.56        5.66      0.49 o 
   3  -6   5      127.62       93.04      3.40 o 
   4  -6   5       28.26       34.16      2.30 o 
   5  -6   5      388.52      368.00      6.24 o 
   6  -6   5      192.90      180.01      3.96 o 
   7  -6   5       18.62       16.61      1.45 o 
   8  -6   5      504.96      474.86      8.35 o 
   9  -6   5       57.75       65.43      2.64 o 
  10  -6   5      313.66      316.78      7.20 o 
  11  -6   5      143.93      156.41      5.38 o 
  12  -6   5      108.92      103.05      9.12 o 
 -12  -5   5       48.52       48.81      4.35 o 
 -11  -5   5       56.94       60.10      3.17 o 
 -10  -5   5      145.33      134.84      3.87 o 
  -9  -5   5       13.50       10.96      2.15 o 
  -8  -5   5        5.07        7.29      0.97 o 
  -7  -5   5      701.64      670.88      8.17 o 
  -6  -5   5      463.32      477.00      7.59 o 
  -5  -5   5      257.28      237.67      3.95 o 
  -4  -5   5      138.87      139.82      2.45 o 
  -3  -5   5      856.75      819.47     11.58 o 
  -2  -5   5       75.45       87.58      2.16 o 
  -1  -5   5      133.97      163.25      2.68 o 
   0  -5   5      536.21      502.24      7.50 o 
   1  -5   5       92.61      107.40      1.86 o 
   2  -5   5      639.86      698.31     12.15 o 
   3  -5   5      267.38      232.69      6.11 o 
   4  -5   5      269.59      315.92      5.14 o 
   5  -5   5      158.24      144.90      2.84 o 
   6  -5   5     1226.14     1169.37     20.10 o 
   7  -5   5      271.61      279.50      4.77 o 
   8  -5   5      139.94      142.19      3.31 o 
   9  -5   5       13.67       16.90      1.58 o 
  10  -5   5      191.25      194.10      4.73 o 
  11  -5   5      272.97      276.66      6.80 o 
  12  -5   5      114.29      112.79     10.13 o 
 -13  -4   5       31.35       30.88      3.36 o 
 -12  -4   5       20.13       19.19      2.86 o 
 -11  -4   5       16.56       15.68      2.52 o 
 -10  -4   5       18.54       20.49      1.86 o 
  -9  -4   5      541.65      532.01      8.83 o 
  -8  -4   5      354.18      349.29      5.77 o 
  -7  -4   5        4.05        3.99      0.77 o 
  -6  -4   5      614.78      580.82      8.85 o 
  -5  -4   5      301.52      314.59      4.57 o 
  -4  -4   5      113.87      124.57      2.01 o 
  -3  -4   5      674.80      726.04      8.45 o 
  -2  -4   5      235.01      234.33      4.02 o 
  -1  -4   5      857.43      926.03     15.04 o 
   0  -4   5      442.18      427.65      6.24 o 
   1  -4   5      973.59     1038.20     13.76 o 
   2  -4   5      128.99      115.58      3.31 o 
   3  -4   5      885.29      842.16     16.56 o 
   4  -4   5      430.53      465.17      6.13 o 
   5  -4   5       76.53       91.50      2.16 o 
   6  -4   5      396.89      367.79      5.55 o 
   7  -4   5       58.71       59.59      2.00 o 
   8  -4   5      649.38      626.12      8.82 o 
   9  -4   5      184.79      192.76      4.05 o 
  10  -4   5      100.98      102.94      3.70 o 
  11  -4   5      112.21      111.99      5.07 o 
  12  -4   5      148.14      153.50      5.01 o 
 -13  -3   5       69.13       81.03      4.72 o 
 -12  -3   5      109.65      127.71      5.51 o 
 -11  -3   5        8.62        8.73      2.19 o 
 -10  -3   5       47.01       49.54      3.30 o 
  -9  -3   5      300.03      309.28      5.98 o 
  -8  -3   5       31.93       26.74      1.54 o 
  -7  -3   5      362.80      317.61      5.18 o 
  -6  -3   5      188.56      178.09      4.38 o 
  -5  -3   5      500.35      498.98      7.54 o 
  -4  -3   5     1720.19     1754.16     21.88 o 
  -3  -3   5     1837.22     1892.08     20.38 o 
  -2  -3   5       64.65       75.47      1.64 o 
  -1  -3   5      119.09      123.71      2.49 o 
   0  -3   5       85.80       76.12      1.43 o 
   1  -3   5     1469.63     1614.23     20.85 o 
   2  -3   5      333.43      370.01      7.78 o 
   3  -3   5      975.79      988.15     14.90 o 
   4  -3   5      592.66      564.21      7.15 o 
   5  -3   5      975.13      971.73     10.96 o 
   6  -3   5      255.32      254.07      4.19 o 
   7  -3   5      345.41      312.31      5.11 o 
   8  -3   5       44.86       45.22      1.85 o 
   9  -3   5      502.96      496.21      7.54 o 
  10  -3   5      360.83      352.78      7.86 o 
  11  -3   5      186.66      182.90      6.35 o 
  12  -3   5      166.46      178.58      5.27 o 
  13  -3   5       81.88       89.06      5.44 o 
 -13  -2   5       24.99       30.92     10.69 o 
 -12  -2   5       67.10       65.20      4.07 o 
 -11  -2   5        0.41        0.96      1.75 o 
 -10  -2   5       31.86       28.59      2.93 o 
  -9  -2   5       99.41      108.37      3.43 o 
  -8  -2   5      640.38      592.50      9.42 o 
  -7  -2   5      286.55      351.68      5.56 o 
  -6  -2   5      450.74      464.15      5.89 o 
  -5  -2   5      731.82      712.07     10.25 o 
  -4  -2   5      562.79      572.77      9.68 o 
  -3  -2   5      117.56      112.68      2.02 o 
  -2  -2   5     2373.72     2604.26     32.76 o 
  -1  -2   5       27.79       18.11      0.84 o 
   0  -2   5      615.26      628.73      7.39 o 
   1  -2   5      177.34      140.38      3.67 o 
   2  -2   5      136.24      193.72      2.87 o 
   3  -2   5     1636.45     1664.58     56.38 o 
   4  -2   5      960.58      961.97     12.24 o 
   5  -2   5      579.64      543.88      6.33 o 
   6  -2   5      476.35      459.31      7.01 o 
   7  -2   5      359.21      353.76      5.89 o 
   8  -2   5      177.47      191.84      4.10 o 
   9  -2   5       57.55       56.38      4.89 o 
  10  -2   5      646.47      685.58     23.08 o 
  11  -2   5      231.98      242.11      5.95 o 
  12  -2   5        1.65        2.58      1.53 o 
  13  -2   5       59.04       67.86      5.04 o 
 -13  -1   5       56.73       58.94      3.92 o 
 -12  -1   5       15.37       14.13      3.31 o 
 -11  -1   5       18.94       17.28      2.40 o 
 -10  -1   5       54.25       50.38      3.64 o 
  -9  -1   5      152.33      166.22      4.75 o 
  -8  -1   5      108.83       96.05      3.01 o 
  -7  -1   5      391.27      418.43      6.16 o 
  -6  -1   5      232.06      220.31      3.82 o 
  -5  -1   5      629.65      690.11      9.70 o 
  -4  -1   5      175.70      204.22      3.62 o 
  -3  -1   5       95.53      107.46      1.93 o 
  -2  -1   5      182.82      183.46      2.70 o 
  -1  -1   5      513.31      559.00      5.78 o 
   0  -1   5       73.35       54.74      1.15 o 
   1  -1   5      742.80      672.36      8.14 o 
   2  -1   5     2366.04     2265.86     23.79 o 
   3  -1   5      395.25      422.69      6.52 o 
   4  -1   5     1288.99     1416.74     20.71 o 
   5  -1   5      233.24      219.12      2.91 o 
   6  -1   5      321.88      340.98      4.55 o 
   7  -1   5      924.94      853.23     10.70 o 
   8  -1   5       97.58       91.23      3.96 o 
   9  -1   5       50.66       45.81      2.82 o 
  10  -1   5      217.67      224.72      5.38 o 
  11  -1   5      122.10      109.61      3.76 o 
  12  -1   5      262.90      272.80      6.41 o 
  13  -1   5       78.01       78.63      8.64 o 
 -13   0   5       15.53       15.95      4.19 o 
 -12   0   5       20.32       16.62      2.56 o 
 -11   0   5       40.63       34.16      5.64 o 
 -10   0   5        9.67       10.48      1.97 o 
  -9   0   5        0.91       -1.28      0.96 o 
  -8   0   5      246.85      199.91      4.92 o 
  -7   0   5        1.66        0.58      0.73 o 
  -6   0   5      436.14      428.60      6.87 o 
  -5   0   5      281.34      305.90      4.53 o 
  -4   0   5        0.05        0.99      0.79 o 
  -3   0   5      110.25       85.69      1.62 o 
  -2   0   5        0.43        9.05      0.61 o 
  -1   0   5        1.35        2.75      0.35 o 
   0   0   5        1.88        7.78      0.44 o 
   1   0   5       41.88       28.95      1.06 o 
   2   0   5       33.76       68.39      1.84 o 
   3   0   5      736.09      849.99     11.50 o 
   4   0   5      882.39      861.09      7.61 o 
   5   0   5     1691.30     1660.02     17.46 o 
   6   0   5     1413.11     1426.43     16.73 o 
   7   0   5       54.86       40.69      1.33 o 
   8   0   5      269.40      316.23      5.55 o 
   9   0   5      891.33      906.72     14.32 o 
  10   0   5      227.73      239.33      5.45 o 
  11   0   5        4.93        5.49      1.46 o 
  12   0   5      185.65      198.93      6.44 o 
  13   0   5      376.76      414.31     10.32 o 
 -13   1   5       56.47       58.51      5.95 o 
 -12   1   5       15.26       16.94      3.91 o 
 -11   1   5       20.34       20.56      2.07 o 
 -10   1   5       52.88       53.33      3.00 o 
  -9   1   5      148.75      165.93      3.92 o 
  -8   1   5      108.59       93.98      2.77 o 
  -7   1   5      383.44      405.19      6.62 o 
  -6   1   5      232.33      217.43      3.74 o 
  -5   1   5      641.56      708.98      8.89 o 
  -4   1   5      176.40      207.51      3.26 o 
  -3   1   5      102.99      113.40      1.74 o 
  -2   1   5      170.70      169.55      3.03 o 
  -1   1   5      520.30      569.85      6.52 o 
   0   1   5       81.98       61.25      1.15 o 
   1   1   5      738.83      665.27      5.94 o 
   2   1   5     2368.03     2304.16     19.91 o 
   3   1   5      380.77      403.91      4.14 o 
   4   1   5     1288.80     1413.15     13.49 o 
   5   1   5      215.41      191.54      2.50 o 
   6   1   5      322.83      342.86      4.44 o 
   7   1   5      952.58      878.62     11.85 o 
   8   1   5       95.16       88.73      2.23 o 
   9   1   5       56.49       50.71      2.05 o 
  10   1   5      218.38      222.86      4.45 o 
  11   1   5      122.38      113.24      4.38 o 
  12   1   5      258.24      275.14     11.68 o 
  13   1   5       78.59       79.65      6.42 o 
 -13   2   5       26.12       27.42      4.74 o 
 -12   2   5       65.21       69.20      4.28 o 
 -11   2   5        0.57       -0.10      1.55 o 
 -10   2   5       33.17       30.35      1.84 o 
  -9   2   5      102.45      116.72      3.10 o 
  -8   2   5      623.37      581.18      8.82 o 
  -7   2   5      287.06      358.22      5.87 o 
  -6   2   5      449.71      455.78      7.44 o 
  -5   2   5      722.28      718.20      8.19 o 
  -4   2   5      550.78      554.77      6.34 o 
  -3   2   5      125.96      117.11      1.89 o 
  -2   2   5     2400.31     2697.10     26.37 o 
  -1   2   5       22.40       14.82      0.63 o 
   0   2   5      619.91      633.70      7.49 o 
   1   2   5      175.14      135.15      1.62 o 
   2   2   5      130.73      180.62      2.09 o 
   3   2   5     1654.15     1721.88     15.00 o 
   4   2   5      941.21      942.04      9.25 o 
   5   2   5      592.65      546.63      5.92 o 
   6   2   5      481.78      466.51      5.46 o 
   7   2   5      358.55      346.94      5.34 o 
   8   2   5      184.17      191.09      3.70 o 
   9   2   5       60.51       56.63      3.45 o 
  10   2   5      646.47      676.22     13.50 o 
  11   2   5      232.85      249.88      7.41 o 
 -13   3   5       70.16       79.48      4.68 o 
 -12   3   5      106.21      116.23      5.41 o 
 -11   3   5        7.68        3.67      2.87 o 
 -10   3   5       45.31       47.01      3.21 o 
  -9   3   5      302.82      318.33      7.17 o 
  -8   3   5       34.07       29.87      3.91 o 
  -7   3   5      364.12      318.12      6.65 o 
  -6   3   5      182.96      165.96      3.13 o 
  -5   3   5      511.60      508.68      8.93 o 
  -4   3   5     1713.31     1745.58     21.85 o 
  -3   3   5     1860.90     1918.22     23.38 o 
  -2   3   5       56.28       65.44      1.57 o 
  -1   3   5      123.11      131.58      2.08 o 
   0   3   5       77.38       66.79      1.65 o 
   1   3   5     1457.74     1546.43     23.58 o 
   2   3   5      308.05      347.27      5.06 o 
   3   3   5      952.13      980.87     11.10 o 
   4   3   5      594.06      560.04      5.67 o 
   5   3   5      964.07      939.32     10.78 o 
   6   3   5      253.22      253.20      4.08 o 
   7   3   5      370.46      340.13      7.36 o 
   8   3   5       42.91       37.68      1.56 o 
   9   3   5      505.94      497.04      9.00 o 
  10   3   5      364.38      354.18      9.75 o 
  11   3   5      193.14      184.92      9.05 o 
  12   3   5      165.13      177.29      9.15 o 
  13   3   5       81.28       94.25      7.06 o 
 -13   4   5       31.47       30.77      3.35 o 
 -12   4   5       19.02       18.38      3.28 o 
 -11   4   5       16.58       14.80      2.43 o 
 -10   4   5       18.65       16.37      2.31 o 
  -9   4   5      544.96      546.71     10.42 o 
  -8   4   5      346.46      334.84      7.26 o 
  -7   4   5        3.23        5.13      1.63 o 
  -6   4   5      593.09      554.81      9.89 o 
  -5   4   5      300.97      312.69      5.30 o 
  -4   4   5      111.52      119.36      2.77 o 
  -3   4   5      699.05      743.91      9.92 o 
  -2   4   5      242.47      240.96      3.64 o 
  -1   4   5      890.58      980.34     11.30 o 
   0   4   5      447.88      440.72      7.32 o 
   1   4   5      972.45     1018.30     15.74 o 
   2   4   5      131.40      120.87      2.73 o 
   3   4   5      888.66      840.10     12.71 o 
   4   4   5      407.98      453.47      7.38 o 
   5   4   5       77.60       94.84      2.06 o 
   6   4   5      407.20      382.44      8.11 o 
   7   4   5       58.29       53.99      2.77 o 
   8   4   5      661.60      633.25     14.17 o 
   9   4   5      177.49      172.24      7.24 o 
  10   4   5       95.68       90.04      4.28 o 
  11   4   5      117.79      123.51      5.25 o 
  12   4   5      146.03      151.52      6.12 o 
 -12   5   5       46.47       49.46      3.66 o 
 -11   5   5       60.08       64.27      4.51 o 
 -10   5   5      151.13      127.61      5.10 o 
  -9   5   5       14.97       12.14      1.77 o 
  -8   5   5        4.05        4.33      1.19 o 
  -7   5   5      706.23      657.85     11.61 o 
  -6   5   5      470.94      482.85      8.75 o 
  -5   5   5      265.49      237.84      6.16 o 
  -4   5   5      145.07      144.11      3.07 o 
  -3   5   5      866.85      830.89     11.12 o 
  -2   5   5       68.49       75.92      1.96 o 
  -1   5   5      128.43      156.42      2.77 o 
   0   5   5      534.20      515.71      7.30 o 
   1   5   5       95.74      110.81      3.37 o 
   2   5   5      609.28      650.97     13.29 o 
   3   5   5      272.88      242.95      4.60 o 
   4   5   5      262.00      299.68      5.27 o 
   5   5   5      147.34      142.34      4.00 o 
   6   5   5     1219.21     1141.79     28.86 o 
   7   5   5      276.33      279.47      6.84 o 
   8   5   5      139.22      140.87     11.29 o 
   9   5   5       12.97       16.77      2.61 o 
  10   5   5      200.35      203.42     11.54 o 
  11   5   5      273.76      258.69      7.92 o 
  12   5   5      109.44      104.07      5.03 o 
 -12   6   5      143.44      150.48      6.03 o 
 -11   6   5       75.24       71.29      4.09 o 
 -10   6   5       93.09      102.07      4.48 o 
  -9   6   5       15.21       14.94      1.78 o 
  -8   6   5      307.27      313.56      8.28 o 
  -7   6   5      278.38      280.19      7.85 o 
  -6   6   5       53.23       61.30      2.54 o 
  -5   6   5       78.58       80.40      2.37 o 
  -4   6   5       11.43        6.35      0.84 o 
  -3   6   5      129.15      144.38      3.00 o 
  -2   6   5      224.84      212.48      3.78 o 
  -1   6   5      287.93      313.66      7.00 o 
   0   6   5      275.31      326.09      5.76 o 
   1   6   5      432.35      440.40     10.58 o 
   2   6   5        6.74        7.98      1.53 o 
   3   6   5      116.73       81.84      2.33 o 
   4   6   5       23.66       30.83      1.70 o 
   5   6   5      378.04      375.65     10.21 o 
   6   6   5      193.53      175.17      4.82 o 
   7   6   5       18.98       18.61      2.46 o 
   8   6   5      520.66      486.07     19.07 o 
   9   6   5       55.83       62.71      4.55 o 
  10   6   5      303.34      300.84      8.23 o 
  11   6   5      147.60      159.31      5.91 o 
  12   6   5      109.08      103.75      4.96 o 
 -12   7   5       47.40       52.60      3.70 o 
 -11   7   5       50.66       47.96      3.38 o 
 -10   7   5      242.81      255.63      7.46 o 
  -9   7   5      465.58      459.19     10.71 o 
  -8   7   5      310.41      320.65      6.97 o 
  -7   7   5      124.41      121.49      3.77 o 
  -6   7   5       91.10       90.60      3.03 o 
  -5   7   5      365.60      381.61      6.41 o 
  -4   7   5      121.63      110.69      2.70 o 
  -3   7   5      298.77      267.22      3.93 o 
  -2   7   5      228.84      243.13      3.53 o 
  -1   7   5      113.56      127.02      2.05 o 
   0   7   5      262.55      250.59      3.12 o 
   1   7   5      267.85      224.46      4.04 o 
   2   7   5      496.05      519.18      8.29 o 
   3   7   5       50.10       42.65      2.33 o 
   4   7   5      248.43      240.87      5.29 o 
   5   7   5      743.25      664.09     12.52 o 
   6   7   5       83.93       96.28      3.31 o 
   7   7   5      312.46      307.56      7.03 o 
   8   7   5      259.56      262.10      6.75 o 
   9   7   5      303.18      307.08      7.93 o 
  10   7   5      131.40      130.09      4.97 o 
  11   7   5       76.74       81.79      4.22 o 
  12   7   5       76.74       70.40      6.47 o 
 -11   8   5      124.39      127.06      5.37 o 
 -10   8   5      147.46      148.75      5.44 o 
  -9   8   5      403.10      391.27      9.44 o 
  -8   8   5       55.82       65.22      4.27 o 
  -7   8   5      178.93      168.18      4.53 o 
  -6   8   5       19.22       17.34      1.35 o 
  -5   8   5      500.53      479.13      7.70 o 
  -4   8   5      146.71      141.37      3.15 o 
  -3   8   5      141.74      152.51      3.13 o 
  -2   8   5      580.96      563.22      6.92 o 
  -1   8   5      221.67      238.21      3.18 o 
   0   8   5      386.61      378.12      5.31 o 
   1   8   5       43.14       38.80      1.24 o 
   2   8   5      395.02      402.29      7.06 o 
   3   8   5      403.50      398.91      8.93 o 
   4   8   5      289.96      251.87      7.77 o 
   5   8   5       12.10       12.31      1.23 o 
   6   8   5      277.29      254.62      7.71 o 
   7   8   5       61.08       55.36      3.99 o 
   8   8   5       99.39       98.77      3.79 o 
   9   8   5       35.24       39.16      7.67 o 
  10   8   5      368.91      366.51      9.21 o 
  11   8   5      273.03      281.50     12.62 o 
 -11   9   5      231.09      233.18      7.34 o 
 -10   9   5      389.46      404.01      9.99 o 
  -9   9   5      141.34      151.38      6.78 o 
  -8   9   5      113.68      115.03      4.25 o 
  -7   9   5      163.19      165.04      5.84 o 
  -6   9   5      131.75      125.42      3.24 o 
  -5   9   5       14.74       15.14      1.17 o 
  -4   9   5       90.05       82.35      2.45 o 
  -3   9   5      213.91      203.42      6.03 o 
  -2   9   5      246.74      227.96      4.26 o 
  -1   9   5       82.16       80.96      2.28 o 
   0   9   5      217.72      212.32      6.63 o 
   1   9   5       93.91       88.01      4.75 o 
   2   9   5      878.84      915.97     13.23 o 
   3   9   5      474.81      456.88     11.48 o 
   4   9   5      726.15      680.65     16.78 o 
   5   9   5       95.40       90.81      4.24 o 
   6   9   5      145.48      142.34      4.05 o 
   7   9   5      189.81      203.09      5.26 o 
   8   9   5      172.14      161.38      4.88 o 
   9   9   5      150.85      156.13      6.22 o 
  10   9   5       84.94       89.32      4.05 o 
  11   9   5       67.01       77.13      3.93 o 
 -11  10   5       13.09       16.23      5.30 o 
 -10  10   5        6.79        4.15      1.61 o 
  -9  10   5      486.27      509.98     11.34 o 
  -8  10   5       89.49       87.07      3.57 o 
  -7  10   5      402.56      394.65      9.88 o 
  -6  10   5       90.68       88.29      4.82 o 
  -5  10   5       77.35       76.76      2.48 o 
  -4  10   5       37.04       33.39      2.34 o 
  -3  10   5      207.05      190.78      5.30 o 
  -2  10   5      724.87      712.14     11.57 o 
  -1  10   5      526.82      532.67     13.13 o 
   0  10   5      876.77      842.68     20.82 o 
   1  10   5       12.15        8.86      1.86 o 
   2  10   5      624.16      586.66     22.35 o 
   3  10   5       16.34       16.22      1.05 o 
   4  10   5       72.05       64.44      2.94 o 
   5  10   5       35.21       36.69      2.70 o 
   6  10   5      205.50      208.36      7.11 o 
   7  10   5       73.68       76.18      3.69 o 
   8  10   5      182.49      183.54      5.18 o 
   9  10   5       29.70       26.17      2.21 o 
  10  10   5       38.23       31.91      2.53 o 
 -10  11   5       62.09       66.42      3.44 o 
  -9  11   5       98.33       93.06      3.74 o 
  -8  11   5      247.19      264.36      6.61 o 
  -7  11   5       86.03       91.07      3.03 o 
  -6  11   5      103.94      102.14      4.17 o 
  -5  11   5        4.59        3.98      1.44 o 
  -4  11   5       21.19       23.67      3.91 o 
  -3  11   5       68.25       66.16      4.03 o 
  -2  11   5      207.68      197.77      7.02 o 
  -1  11   5      353.58      341.30      9.80 o 
   0  11   5       55.14       63.80      3.88 o 
   1  11   5      315.12      300.71     13.80 o 
   2  11   5      537.67      503.86     12.93 o 
   3  11   5       21.84       15.85      3.93 o 
   4  11   5       97.04       92.57      3.01 o 
   5  11   5       27.52       27.94      2.20 o 
   6  11   5       54.26       52.99      3.27 o 
   7  11   5       62.52       62.71      3.89 o 
   8  11   5       54.22       60.68      2.75 o 
   9  11   5       12.63       14.14      1.73 o 
  10  11   5        5.26        1.72      1.32 o 
  -9  12   5      266.29      251.13     12.13 o 
  -8  12   5       34.57       38.23      4.93 o 
  -7  12   5      129.66      136.86      8.06 o 
  -6  12   5       24.22       27.76      2.98 o 
  -5  12   5       35.38       40.79      3.33 o 
  -4  12   5       93.93       85.26      8.09 o 
  -3  12   5       32.81       33.99      3.25 o 
  -2  12   5        2.97        3.71      1.87 o 
  -1  12   5       80.91       78.40      4.50 o 
   0  12   5      137.80      126.18      5.59 o 
   1  12   5      142.51      144.46      6.00 o 
   2  12   5       66.44       67.78      5.33 o 
   3  12   5       54.46       55.55      5.19 o 
   6  12   5       27.39       25.40      2.11 o 
   7  12   5       29.21       31.83      2.75 o 
   8  12   5       61.17       59.39      3.93 o 
   9  12   5       81.23       79.84      4.83 o 
  -9  13   5        7.62        7.49      3.34 o 
  -8  13   5       35.08       23.75      4.53 o 
  -7  13   5       13.40       12.31      1.60 o 
  -6  13   5       39.26       38.64      4.44 o 
  -5  13   5      114.66      120.27      8.25 o 
  -4  13   5       23.03       32.02      4.53 o 
  -3  13   5      149.00      152.55      8.72 o 
  -2  13   5      181.64      179.21      9.46 o 
  -1  13   5       48.52       50.05      5.02 o 
   0  13   5       41.71       49.32      4.98 o 
   1  13   5       73.25       70.22      5.69 o 
   2  13   5       43.54       46.24      4.79 o 
   3  13   5       35.84       28.25      4.08 o 
   7  13   5        7.96        5.76      1.28 o 
   8  13   5      115.59      118.28      4.93 o 
  -8  14   5       92.89      101.41      7.80 o 
  -7  14   5      157.39      148.95      9.22 o 
  -6  14   5       59.74       68.92      6.75 o 
  -5  14   5        1.98        2.80      2.70 o 
  -4  14   5        3.23        4.31      2.70 o 
  -3  14   5       70.83       70.24      6.14 o 
  -2  14   5      100.24       93.66      7.09 o 
  -1  14   5       60.96       67.40      5.95 o 
   0  14   5       13.53       14.05      3.39 o 
   1  14   5       21.35       19.91      3.84 o 
   2  14   5       91.75       84.37      6.45 o 
   3  14   5        2.54        5.71      2.75 o 
   4  14   5       36.17       36.31      4.79 o 
  -6  15   5       37.33       38.87      5.71 o 
  -5  15   5       57.21       73.92      6.92 o 
  -4  15   5       80.63       71.02      6.56 o 
  -3  15   5      122.01      131.76      8.67 o 
  -2  15   5       83.59       68.96      6.26 o 
  -1  15   5       12.98       15.10      3.79 o 
   0  15   5       10.34        7.96      3.32 o 
   1  15   5       33.89       42.44      5.21 o 
   2  15   5        6.16        9.86      3.20 o 
   3  15   5        4.30        0.78      2.58 o 
   4  15   5        1.82        5.50      2.84 o 
   5  15   5       39.69       45.38      5.66 o 
   6  15   5       10.12        8.01      3.55 o 
  -5  16   5       73.85       72.11      7.28 o 
  -4  16   5      120.49      104.58      8.29 o 
  -3  16   5       12.06       11.49      3.72 o 
  -2  16   5       88.98       77.19      7.04 o 
  -1  16   5       22.11       32.11      5.02 o 
   0  16   5      179.82      174.61     10.26 o 
   1  16   5       85.54       72.66      6.68 o 
   2  16   5       48.28       45.60      5.66 o 
   3  16   5        2.77        1.49      2.91 o 
   4  16   5       44.76       41.02      5.59 o 
   5  16   5       51.40       64.29      6.66 o 
  -3  17   5       52.81       62.80      6.87 o 
  -2  17   5      107.93       88.80      7.73 o 
  -1  17   5       52.71       65.50      6.75 o 
   0  17   5       13.60       18.89      4.34 o 
   1  17   5       35.65       53.84      6.11 o 
   2  17   5      116.71      119.54      8.79 o 
   3  17   5      221.01      228.43     12.30 o 
   1 -17   6       26.13       29.08      2.94 o 
   2 -17   6      170.51      185.99      7.37 o 
  -5 -16   6       12.13        9.67      3.06 o 
   0 -16   6       56.21       53.54      3.86 o 
   1 -16   6       64.16       73.16      4.24 o 
   2 -16   6       63.81       57.18      3.89 o 
   3 -16   6      254.57      250.33      8.84 o 
   4 -16   6      162.55      154.54      8.99 o 
   5 -16   6       99.21       96.30      4.51 o 
  -6 -15   6       47.55       44.77      4.79 o 
   0 -15   6      153.59      162.90      6.45 o 
   1 -15   6       20.09       20.24      2.51 o 
   2 -15   6      379.53      407.90     12.13 o 
   3 -15   6       44.77       48.70      3.72 o 
   4 -15   6       76.05       67.46      3.57 o 
   5 -15   6      137.58      144.84      5.49 o 
   6 -15   6       66.81       77.60      4.15 o 
  -7 -14   6      178.41      180.77      9.53 o 
  -6 -14   6      139.38      161.70      8.34 o 
  -5 -14   6      249.56      239.33      8.63 o 
  -4 -14   6      101.47      105.77      4.74 o 
  -1 -14   6      385.63      409.96     12.51 o 
   0 -14   6      197.12      207.27      7.37 o 
   1 -14   6      288.60      327.04     10.17 o 
   2 -14   6       45.74       40.41      3.32 o 
   3 -14   6      268.01      272.13      9.34 o 
   4 -14   6      147.46      144.16      6.49 o 
   5 -14   6      118.12      132.78      5.15 o 
   6 -14   6      111.00       98.87      4.67 o 
   7 -14   6       60.47       56.31      3.96 o 
  -8 -13   6       30.91       38.79      5.12 o 
  -7 -13   6      174.59      166.01      9.01 o 
  -6 -13   6        1.92        3.32      2.39 o 
  -5 -13   6      264.02      269.38      9.24 o 
  -4 -13   6      193.04      201.49      7.09 o 
  -1 -13   6      142.99      136.95      5.78 o 
   0 -13   6      100.75       92.02      4.53 o 
   1 -13   6       46.83       44.29      3.20 o 
   2 -13   6       89.15       88.96      4.53 o 
   3 -13   6       60.82       64.60      3.98 o 
   4 -13   6      109.10      111.41      5.50 o 
   5 -13   6      144.82      146.62      5.36 o 
   6 -13   6       47.70       44.06      3.25 o 
   7 -13   6      396.45      390.66     10.94 o 
   8 -13   6      146.70      145.95      9.50 o 
  -9 -12   6       52.64       58.77      4.27 o 
  -8 -12   6      156.65      164.79      6.37 o 
  -7 -12   6       18.46       14.55      3.41 o 
  -6 -12   6      123.90      132.88      6.23 o 
  -5 -12   6      166.62      153.83      6.21 o 
  -4 -12   6      281.93      310.63     22.87 o 
  -3 -12   6      136.79      137.95      4.86 o 
  -2 -12   6      344.13      356.05     15.85 o 
  -1 -12   6      268.04      266.11      7.32 o 
   0 -12   6      195.25      190.75      5.85 o 
   1 -12   6      173.28      198.62      6.97 o 
   2 -12   6      153.80      155.63      6.09 o 
   3 -12   6      397.45      389.70     11.99 o 
   4 -12   6       27.28       29.50      3.06 o 
   5 -12   6      196.69      204.77      6.44 o 
   6 -12   6      527.30      515.36     10.29 o 
   7 -12   6        0.28        0.72      1.66 o 
   8 -12   6      119.69      127.34      5.74 o 
   9 -12   6       12.64       15.30      3.05 o 
 -10 -11   6      156.06      155.82      6.77 o 
  -9 -11   6       59.30       63.79      4.35 o 
  -8 -11   6       36.99       35.79      3.20 o 
  -7 -11   6      171.59      184.17      4.93 o 
  -6 -11   6       53.86       51.29      3.35 o 
  -5 -11   6      110.90      119.06      5.21 o 
  -4 -11   6      131.26      139.36      8.25 o 
  -3 -11   6      256.38      266.61      6.70 o 
  -2 -11   6      254.15      234.88      8.15 o 
  -1 -11   6        6.78       10.97      1.60 o 
   0 -11   6       20.77       17.88      4.28 o 
   1 -11   6       43.82       39.59      2.46 o 
   2 -11   6      276.42      261.21      7.65 o 
   3 -11   6       94.49       92.66      4.00 o 
   4 -11   6      403.14      382.07     12.42 o 
   5 -11   6      529.96      504.14     11.55 o 
   6 -11   6       37.98       32.84      2.12 o 
   7 -11   6      127.45      126.71      4.15 o 
   8 -11   6       17.52       17.04      2.68 o 
   9 -11   6      202.53      209.47     10.88 o 
  10 -11   6       35.55       38.54      4.75 o 
 -10 -10   6      100.96       91.35      5.18 o 
  -9 -10   6       31.24       34.63      3.55 o 
  -8 -10   6       72.18       76.43      3.30 o 
  -7 -10   6       87.60       92.83      3.38 o 
  -6 -10   6      140.85      144.10      4.67 o 
  -5 -10   6       57.81       68.69      5.18 o 
  -4 -10   6      267.14      255.36      9.87 o 
  -3 -10   6      246.72      235.92      6.07 o 
  -2 -10   6       38.99       37.51      1.53 o 
  -1 -10   6       51.79       56.23      2.83 o 
   0 -10   6      175.51      166.80      6.91 o 
   1 -10   6       42.35       42.94      2.50 o 
   2 -10   6       12.89        6.19      1.98 o 
   3 -10   6      774.69      714.49     24.58 o 
   4 -10   6      418.27      413.59     13.09 o 
   5 -10   6       18.13       11.90      1.97 o 
   6 -10   6      224.98      234.78      5.55 o 
   7 -10   6        7.59        6.51      1.40 o 
   8 -10   6      163.70      165.52      4.95 o 
   9 -10   6      131.91      134.18      5.90 o 
  10 -10   6      151.54      171.91     13.72 o 
 -11  -9   6        0.05       -0.58      1.70 o 
 -10  -9   6        7.45        9.80      2.55 o 
  -9  -9   6       32.64       30.82      5.63 o 
  -8  -9   6      231.12      215.88      5.61 o 
  -7  -9   6       57.97       58.41      3.63 o 
  -6  -9   6      461.29      443.22      8.76 o 
  -5  -9   6      517.54      519.55      9.43 o 
  -4  -9   6      174.63      182.15      5.30 o 
  -3  -9   6       35.42       26.01      2.18 o 
  -2  -9   6      203.05      187.43      3.66 o 
  -1  -9   6      413.28      422.98      6.60 o 
   0  -9   6      327.31      342.78      7.05 o 
   1  -9   6       42.69       40.84      2.28 o 
   2  -9   6      938.14      926.41     18.50 o 
   3  -9   6      397.04      393.04      9.57 o 
   4  -9   6      281.35      285.16      8.74 o 
   5  -9   6      176.86      164.35      4.67 o 
   6  -9   6      456.62      441.35      8.43 o 
   7  -9   6      462.44      449.23      8.85 o 
   8  -9   6        8.32        8.18      1.53 o 
   9  -9   6       19.96       16.81      2.69 o 
  10  -9   6       76.14       75.46      7.45 o 
  11  -9   6        7.50       10.38      2.72 o 
 -11  -8   6      122.47      125.50      4.92 o 
 -10  -8   6       48.75       45.38      3.08 o 
  -9  -8   6       43.45       46.04      2.42 o 
  -8  -8   6      282.24      287.95      6.66 o 
  -7  -8   6      453.16      441.78      8.62 o 
  -6  -8   6      159.43      148.62      4.13 o 
  -5  -8   6      695.44      641.28     16.06 o 
  -4  -8   6      192.42      198.64      4.02 o 
  -3  -8   6      557.27      545.70      9.00 o 
  -2  -8   6     1091.43     1013.63     14.31 o 
  -1  -8   6       97.66      111.59      2.45 o 
   0  -8   6      782.34      789.26     11.74 o 
   1  -8   6      176.86      158.73      4.12 o 
   2  -8   6      371.40      367.54      8.72 o 
   3  -8   6       67.04       53.42      2.79 o 
   4  -8   6      188.52      169.13      5.62 o 
   5  -8   6      412.67      384.20      7.92 o 
   6  -8   6      328.32      320.15      6.09 o 
   7  -8   6       61.74       55.46      2.68 o 
   8  -8   6      314.08      329.70      7.26 o 
   9  -8   6      220.24      234.27      7.39 o 
  10  -8   6      180.96      180.41      7.23 o 
  11  -8   6        4.30        3.43      2.21 o 
 -12  -7   6       94.55       92.84      5.16 o 
 -11  -7   6      262.33      267.78      7.23 o 
 -10  -7   6       55.73       53.81      2.68 o 
  -9  -7   6       47.47       43.17      2.66 o 
  -8  -7   6      139.48      140.52      5.36 o 
  -7  -7   6      272.74      260.21      4.73 o 
  -6  -7   6      194.91      176.56      3.99 o 
  -5  -7   6       52.29       54.80      1.82 o 
  -4  -7   6      316.06      294.08      4.79 o 
  -3  -7   6      800.07      759.69     10.93 o 
  -2  -7   6      151.06      172.21      2.87 o 
  -1  -7   6      328.72      293.26      4.82 o 
   0  -7   6      767.77      793.90     11.49 o 
   1  -7   6      585.73      545.80      7.35 o 
   2  -7   6      259.29      234.82      4.87 o 
   3  -7   6      848.69      797.36     16.45 o 
   4  -7   6      629.54      614.13     19.92 o 
   5  -7   6      116.16      121.70      3.17 o 
   6  -7   6      204.64      191.08      4.26 o 
   7  -7   6      195.43      187.48      4.39 o 
   8  -7   6       22.15       19.33      1.87 o 
   9  -7   6      105.62      101.49      3.88 o 
  10  -7   6       44.25       46.51      2.97 o 
  11  -7   6        1.55        2.75      1.84 o 
  12  -7   6       76.38       74.78      4.60 o 
 -12  -6   6       36.94       38.35      3.63 o 
 -11  -6   6      153.91      154.92      5.35 o 
 -10  -6   6       23.13       32.13      2.22 o 
  -9  -6   6      276.22      258.60      5.47 o 
  -8  -6   6      138.23      134.93      3.56 o 
  -7  -6   6      165.92      159.36      3.41 o 
  -6  -6   6      101.17       92.34      2.41 o 
  -5  -6   6     1388.97     1275.01     15.60 o 
  -4  -6   6      244.71      267.94      3.94 o 
  -3  -6   6      752.05      739.00     10.66 o 
  -2  -6   6     1470.60     1460.73     19.80 o 
  -1  -6   6      102.59       97.40      2.74 o 
   0  -6   6      301.13      356.61      6.47 o 
   1  -6   6      104.01      132.10      1.98 o 
   2  -6   6      759.56      765.51     12.94 o 
   3  -6   6      456.78      445.19     10.10 o 
   4  -6   6      199.25      184.89      5.68 o 
   5  -6   6      181.45      166.90      3.68 o 
   6  -6   6       51.92       48.81      2.06 o 
   7  -6   6      109.02       89.40      2.89 o 
   8  -6   6       84.93       95.45      2.73 o 
   9  -6   6       63.62       58.39      2.58 o 
  10  -6   6      111.97      118.19      3.83 o 
  11  -6   6       43.85       45.03      5.14 o 
  12  -6   6       50.03       51.24      4.06 o 
 -12  -5   6       62.13       61.99      4.27 o 
 -11  -5   6       64.45       62.29      4.10 o 
 -10  -5   6      283.29      279.26      5.97 o 
  -9  -5   6       98.94      103.12      3.26 o 
  -8  -5   6      141.70      137.08      3.30 o 
  -7  -5   6      118.78      117.06      2.88 o 
  -6  -5   6      545.72      513.50      7.02 o 
  -5  -5   6      109.24      104.80      2.24 o 
  -4  -5   6      249.43      240.38      3.67 o 
  -3  -5   6      849.07      817.55      9.41 o 
  -2  -5   6      274.22      313.74      6.16 o 
  -1  -5   6      670.80      647.05     10.82 o 
   0  -5   6       35.81       38.50      1.24 o 
   1  -5   6      594.68      626.22      7.83 o 
   2  -5   6      298.26      324.68      8.82 o 
   3  -5   6      126.19      147.09      3.45 o 
   4  -5   6       65.31       63.79      2.36 o 
   5  -5   6      251.42      258.65      4.23 o 
   6  -5   6        0.58        0.85      0.72 o 
   7  -5   6       25.17       21.32      1.37 o 
   8  -5   6       27.36       34.74      1.78 o 
   9  -5   6      298.95      300.71      8.09 o 
  10  -5   6       86.97       93.31      3.22 o 
  11  -5   6       98.74       98.23      4.89 o 
  12  -5   6       80.28       86.49      4.88 o 
 -12  -4   6       56.59       57.11      4.00 o 
 -11  -4   6      191.86      202.99      6.81 o 
 -10  -4   6       94.27       91.62      3.87 o 
  -9  -4   6       77.45       69.93      2.72 o 
  -8  -4   6        0.26       -0.76      0.81 o 
  -7  -4   6      175.38      163.76      3.44 o 
  -6  -4   6      312.38      261.15      4.86 o 
  -5  -4   6      206.17      171.09      4.07 o 
  -4  -4   6      247.93      276.22      4.54 o 
  -3  -4   6       12.58       16.24      0.96 o 
  -2  -4   6      588.79      682.13      9.65 o 
  -1  -4   6      533.37      611.25      9.15 o 
   0  -4   6      139.18      133.80      2.29 o 
   1  -4   6     2558.75     2799.92     36.94 o 
   2  -4   6      324.82      334.01      5.88 o 
   3  -4   6      503.41      533.93      8.88 o 
   4  -4   6      329.10      339.10      4.89 o 
   5  -4   6      274.03      259.19      4.17 o 
   6  -4   6       33.78       26.03      1.36 o 
   7  -4   6      307.47      301.49      5.05 o 
   8  -4   6       26.71       24.84      1.61 o 
   9  -4   6       10.75       10.53      1.27 o 
  10  -4   6       71.52       70.57      4.49 o 
  11  -4   6       52.69       53.36      3.68 o 
  12  -4   6       69.83       75.22      5.94 o 
 -13  -3   6      231.22      238.48      7.92 o 
 -12  -3   6      145.99      150.93      6.00 o 
 -11  -3   6       25.25       20.90      2.71 o 
 -10  -3   6      190.95      197.62      8.13 o 
  -9  -3   6       38.69       39.33      3.24 o 
  -8  -3   6      335.34      328.00      6.30 o 
  -7  -3   6      222.29      207.61      4.48 o 
  -6  -3   6      981.33      937.10     15.31 o 
  -5  -3   6       93.61       85.78      2.79 o 
  -4  -3   6        4.00        0.30      0.54 o 
  -3  -3   6      876.77      849.41     13.48 o 
  -2  -3   6        8.45       10.64      0.66 o 
  -1  -3   6     1215.88     1306.78     14.48 o 
   0  -3   6        9.40       12.45      0.65 o 
   1  -3   6      869.45      968.73     14.05 o 
   2  -3   6      136.84      172.91      3.68 o 
   3  -3   6      402.89      437.48      7.42 o 
   4  -3   6       91.41       91.24      2.03 o 
   5  -3   6       39.63       39.28      1.46 o 
   6  -3   6       41.84       35.35      1.58 o 
   7  -3   6      119.26      120.07      2.83 o 
   8  -3   6      242.58      250.62      4.54 o 
   9  -3   6      112.31      122.16      3.14 o 
  10  -3   6      139.72      146.00      5.38 o 
  11  -3   6       49.47       51.88      3.56 o 
  12  -3   6        6.68        6.01      1.79 o 
 -13  -2   6      108.74      106.53      5.94 o 
 -12  -2   6      322.61      323.54      9.19 o 
 -11  -2   6      121.71      113.74      4.98 o 
 -10  -2   6      104.77      103.25      4.53 o 
  -9  -2   6       79.75       74.52     10.69 o 
  -8  -2   6       61.18       66.29      2.61 o 
  -7  -2   6      180.32      166.09      3.93 o 
  -6  -2   6      716.24      707.58      9.17 o 
  -5  -2   6      129.21      121.61      2.89 o 
  -4  -2   6      270.47      298.88      4.47 o 
  -3  -2   6      694.80      700.94      8.33 o 
  -2  -2   6     1259.45     1306.93     15.20 o 
  -1  -2   6      900.16      946.88     10.64 o 
   0  -2   6      542.76      521.43      6.16 o 
   1  -2   6      586.01      593.34      8.15 o 
   2  -2   6     3068.93     3390.45     42.42 o 
   3  -2   6     1408.97     1438.86     20.80 o 
   4  -2   6       51.72       64.06      1.81 o 
   5  -2   6      124.48      119.45      2.41 o 
   6  -2   6      221.64      222.12      5.43 o 
   7  -2   6       91.23       79.60      2.25 o 
   8  -2   6      163.21      150.88      3.29 o 
   9  -2   6       84.36       78.68      3.03 o 
  10  -2   6       20.13       20.21      2.40 o 
  11  -2   6        4.35        3.05      1.50 o 
  12  -2   6       60.01       66.16      3.42 o 
  13  -2   6       67.53       75.20      5.91 o 
 -13  -1   6       54.18       54.85      8.59 o 
 -12  -1   6       17.86       22.02      2.80 o 
 -11  -1   6      146.31      159.24      5.78 o 
 -10  -1   6      626.35      624.60     13.57 o 
  -9  -1   6      129.70      131.12      6.16 o 
  -8  -1   6      692.52      680.89     10.52 o 
  -7  -1   6      112.37      118.27      2.87 o 
  -6  -1   6      524.80      511.22      6.96 o 
  -5  -1   6       41.47       39.05      1.69 o 
  -4  -1   6     1614.44     1583.74     20.04 o 
  -3  -1   6       55.71       57.00      1.43 o 
  -2  -1   6      220.40      222.74      3.27 o 
  -1  -1   6      854.45      881.92      9.48 o 
   0  -1   6      382.84      440.42      5.80 o 
   1  -1   6     4433.24     4884.47     56.08 o 
   2  -1   6       11.63       15.91      1.00 o 
   3  -1   6      285.16      281.21      3.47 o 
   4  -1   6     1396.88     1331.40     13.76 o 
   5  -1   6      132.95      122.40      2.86 o 
   6  -1   6        3.74        1.74      0.48 o 
   7  -1   6      375.18      395.01      5.87 o 
   8  -1   6      129.52      117.46      3.47 o 
   9  -1   6       15.32       13.32      1.93 o 
  10  -1   6       39.98       44.78      3.15 o 
  11  -1   6       62.99       72.59      3.16 o 
  12  -1   6       31.60       28.86      3.87 o 
  13  -1   6       17.83       12.09      2.49 o 
 -13   0   6       42.64       37.87      5.28 o 
 -12   0   6      573.14      574.23     12.87 o 
 -11   0   6        2.11        3.17      2.46 o 
 -10   0   6      154.90      135.98      4.91 o 
  -9   0   6      427.60      448.77      7.69 o 
  -8   0   6       67.67       65.45      2.44 o 
  -7   0   6        0.64        1.87      0.81 o 
  -6   0   6      111.12      103.13      4.98 o 
  -5   0   6     3960.77     4061.20     48.73 o 
  -4   0   6       10.79        6.41      0.78 o 
  -3   0   6       19.55        9.55      0.63 o 
  -2   0   6      635.35      786.24      9.10 o 
  -1   0   6      775.94      956.22     10.71 o 
   0   0   6     7723.56     8254.89     80.57 o 
   1   0   6     1908.55     2012.41     20.62 o 
   2   0   6     1877.19     1853.83     16.39 o 
   3   0   6      618.30      722.74      6.93 o 
   4   0   6      663.53      750.85      7.13 o 
   5   0   6      504.52      593.94      6.84 o 
   6   0   6        0.16       -0.14      0.44 o 
   7   0   6      283.30      301.81      4.75 o 
   8   0   6        0.53       -0.03      0.88 o 
   9   0   6        7.47        9.01      2.32 o 
  10   0   6      462.64      427.06      8.12 o 
  11   0   6       60.02       56.85      2.77 o 
  12   0   6        3.47        4.34      1.96 o 
 -13   1   6       54.84       57.94      6.02 o 
 -12   1   6       18.73       23.96      4.15 o 
 -11   1   6      151.27      174.28      5.46 o 
 -10   1   6      622.64      629.61     10.93 o 
  -9   1   6      125.86      130.07      4.04 o 
  -8   1   6      683.51      667.77     10.05 o 
  -7   1   6      113.15      117.71      3.02 o 
  -6   1   6      520.01      492.56      6.84 o 
  -5   1   6       43.93       42.36      1.52 o 
  -4   1   6     1623.20     1612.29     18.54 o 
  -3   1   6       52.52       54.48      1.30 o 
  -2   1   6      223.32      224.51      3.31 o 
  -1   1   6      868.47      908.11      9.16 o 
   0   1   6      380.65      431.24      4.77 o 
   1   1   6     4419.08     4874.54     40.15 o 
   2   1   6       12.32       16.84      0.68 o 
   3   1   6      282.05      276.23      3.08 o 
   4   1   6     1392.08     1332.99     12.82 o 
   5   1   6      132.38      124.95      1.99 o 
   6   1   6        3.68        4.29      0.62 o 
   7   1   6      373.88      396.35      6.15 o 
   8   1   6      130.11      119.86      6.19 o 
   9   1   6       15.60       13.84      1.70 o 
  10   1   6       39.83       42.82      2.03 o 
  11   1   6       61.09       68.81      9.23 o 
 -13   2   6      107.52       98.99      7.63 o 
 -12   2   6      318.06      334.18      9.71 o 
 -11   2   6      123.75      117.46      5.22 o 
 -10   2   6      101.85      101.80      4.63 o 
  -9   2   6       77.25       75.89      2.53 o 
  -8   2   6       62.40       75.50      2.43 o 
  -7   2   6      172.79      163.82      3.54 o 
  -6   2   6      710.70      705.48     11.65 o 
  -5   2   6      135.90      133.85      2.59 o 
  -4   2   6      267.88      299.74      4.24 o 
  -3   2   6      705.25      706.53      8.35 o 
  -2   2   6     1267.69     1332.92     13.62 o 
  -1   2   6      891.21      948.10      9.39 o 
   0   2   6      546.14      526.26      5.87 o 
   1   2   6      584.89      588.88      6.21 o 
   2   2   6     3068.42     3424.48     28.86 o 
   3   2   6     1398.70     1452.41     12.42 o 
   4   2   6       49.86       62.51      1.20 o 
   5   2   6      124.81      121.27      2.02 o 
   6   2   6      225.85      229.52      4.13 o 
   7   2   6       90.53       77.02      2.25 o 
   8   2   6      160.15      148.85      2.88 o 
   9   2   6       85.62       82.58      2.20 o 
  10   2   6       20.27       23.72      3.99 o 
  11   2   6        4.37        1.37      2.28 o 
 -13   3   6      230.04      240.61      8.31 o 
 -12   3   6      149.56      148.96      6.48 o 
 -11   3   6       24.50       23.45      2.75 o 
 -10   3   6      183.87      184.34      6.51 o 
  -9   3   6       37.87       42.32      2.60 o 
  -8   3   6      333.30      324.11      8.62 o 
  -7   3   6      218.35      195.91      7.74 o 
  -6   3   6      974.47      951.23     12.59 o 
  -5   3   6       91.93       82.23      2.61 o 
  -4   3   6        3.48        0.90      0.89 o 
  -3   3   6      896.31      882.16     11.47 o 
  -2   3   6        9.75       12.92      0.65 o 
  -1   3   6     1228.25     1331.37     12.95 o 
   0   3   6       10.36       13.28      0.65 o 
   1   3   6      862.82      964.64     12.80 o 
   2   3   6      142.19      180.95      2.58 o 
   3   3   6      395.31      424.49      8.06 o 
   4   3   6       90.60       87.08      1.57 o 
   5   3   6       38.18       37.42      1.50 o 
   6   3   6       42.12       32.30      2.47 o 
   7   3   6      118.58      118.96      3.09 o 
   8   3   6      240.36      236.92      4.86 o 
   9   3   6      111.34      114.23      4.62 o 
  10   3   6      140.72      143.56     10.13 o 
  11   3   6       47.12       46.21      4.69 o 
  12   3   6        6.54        8.20      3.01 o 
 -12   4   6       56.30       59.23      4.09 o 
 -11   4   6      191.43      182.67     16.80 o 
 -10   4   6       92.23      102.34      4.53 o 
  -9   4   6       75.39       64.96      3.59 o 
  -8   4   6        0.49       -0.03      1.00 o 
  -7   4   6      163.63      155.82      4.36 o 
  -6   4   6      307.50      251.36      5.66 o 
  -5   4   6      211.67      180.32      3.71 o 
  -4   4   6      246.48      268.79      4.71 o 
  -3   4   6       14.52       16.82      1.06 o 
  -2   4   6      595.24      687.11      9.36 o 
  -1   4   6      539.28      625.18      7.79 o 
   0   4   6      139.86      136.45      3.19 o 
   1   4   6     2534.14     2754.04     57.10 o 
   2   4   6      317.86      321.09      5.80 o 
   3   4   6      510.67      533.28      8.73 o 
   4   4   6      332.31      336.03      5.26 o 
   5   4   6      270.60      254.77      6.05 o 
   6   4   6       35.67       30.90      2.10 o 
   7   4   6      306.40      312.17      7.46 o 
   8   4   6       24.46       20.12      2.12 o 
   9   4   6       10.90       12.46      2.88 o 
  10   4   6       71.80       68.82      3.87 o 
  11   4   6       51.50       41.41      6.61 o 
  12   4   6       73.12       79.39      6.11 o 
 -12   5   6       64.08       65.52      4.16 o 
 -11   5   6       66.46       63.94      3.99 o 
 -10   5   6      286.35      280.75      8.06 o 
  -9   5   6       95.74       93.88      4.18 o 
  -8   5   6      132.86      123.50      4.08 o 
  -7   5   6      117.62      119.81      3.76 o 
  -6   5   6      559.02      502.79      9.27 o 
  -5   5   6      113.19      101.59      2.83 o 
  -4   5   6      238.08      234.43      4.38 o 
  -3   5   6      859.81      809.32     11.10 o 
  -2   5   6      264.23      312.48      5.06 o 
  -1   5   6      669.70      645.53      8.94 o 
   0   5   6       33.65       36.04      1.42 o 
   1   5   6      598.01      619.48     18.99 o 
   2   5   6      308.14      319.86     15.83 o 
   3   5   6      123.86      138.20      3.30 o 
   4   5   6       63.82       57.55      2.31 o 
   5   5   6      254.08      260.16      6.10 o 
   6   5   6        0.51        0.49      0.98 o 
   7   5   6       22.81       19.66      1.89 o 
   8   5   6       27.14       32.22      2.48 o 
   9   5   6      293.84      292.47      7.89 o 
  10   5   6       84.25       83.44      4.15 o 
  11   5   6       97.36       99.57      4.75 o 
  12   5   6       80.22       85.91      4.68 o 
 -12   6   6       36.24       31.98      3.19 o 
 -11   6   6      156.21      162.01      6.10 o 
 -10   6   6       23.65       25.60      2.63 o 
  -9   6   6      274.65      252.34     12.89 o 
  -8   6   6      133.35      129.23      4.38 o 
  -7   6   6      157.70      139.25      4.19 o 
  -6   6   6       96.16       88.11      3.11 o 
  -5   6   6     1393.13     1282.00     17.04 o 
  -4   6   6      248.15      267.48      4.84 o 
  -3   6   6      759.16      749.61     12.31 o 
  -2   6   6     1480.21     1504.38     18.94 o 
  -1   6   6       96.15       93.92      2.60 o 
   0   6   6      299.39      360.22      6.42 o 
   1   6   6      111.35      142.48      3.08 o 
   2   6   6      763.67      763.88     15.06 o 
   3   6   6      447.58      443.11      7.59 o 
   4   6   6      197.74      188.98      4.19 o 
   5   6   6      178.45      165.83      8.03 o 
   6   6   6       53.45       55.69      2.63 o 
   7   6   6      108.37       90.69      6.29 o 
   8   6   6       80.35       84.14      5.89 o 
   9   6   6       61.32       59.67      4.41 o 
  10   6   6      107.55      107.84      4.71 o 
  11   6   6       42.71       42.32      5.24 o 
  12   6   6       51.99       61.40      4.09 o 
 -12   7   6       94.96       93.83      8.38 o 
 -11   7   6      263.52      261.72     10.57 o 
 -10   7   6       58.12       55.05      3.53 o 
  -9   7   6       50.25       52.22      3.58 o 
  -8   7   6      136.28      137.05      4.35 o 
  -7   7   6      277.52      259.76      6.07 o 
  -6   7   6      190.61      175.93      4.01 o 
  -5   7   6       57.16       57.70      2.13 o 
  -4   7   6      326.27      309.08      5.35 o 
  -3   7   6      788.87      752.94     10.65 o 
  -2   7   6      142.87      162.97      3.37 o 
  -1   7   6      324.70      295.81      4.58 o 
   0   7   6      764.79      808.64     12.03 o 
   1   7   6      582.62      541.57      8.59 o 
   2   7   6      257.46      229.99      5.85 o 
   3   7   6      863.50      808.64     15.99 o 
   4   7   6      618.84      622.69     14.89 o 
   5   7   6      116.66      123.29      3.73 o 
   6   7   6      203.48      187.89      5.09 o 
   7   7   6      188.33      176.03      5.18 o 
   8   7   6       22.95       17.82      1.93 o 
   9   7   6      101.97      103.94      4.21 o 
  10   7   6       42.24       46.36      4.38 o 
  11   7   6        1.46        1.28      1.61 o 
  12   7   6       73.16       73.94      4.33 o 
 -11   8   6      122.46      129.04      5.41 o 
 -10   8   6       48.00       51.72      4.48 o 
  -9   8   6       39.53       45.51      3.04 o 
  -8   8   6      283.82      300.88      7.75 o 
  -7   8   6      458.71      456.73      8.86 o 
  -6   8   6      156.25      145.92      3.64 o 
  -5   8   6      696.21      650.18      9.77 o 
  -4   8   6      186.88      193.75      4.01 o 
  -3   8   6      560.26      533.29      8.13 o 
  -2   8   6     1103.97     1046.18     13.32 o 
  -1   8   6      100.22      114.58      2.27 o 
   0   8   6      783.95      789.09     10.39 o 
   1   8   6      181.04      162.11      3.26 o 
   2   8   6      370.09      368.94      8.23 o 
   3   8   6       60.61       44.29      3.03 o 
   4   8   6      196.68      185.30      5.34 o 
   5   8   6      405.97      381.83     10.33 o 
   6   8   6      321.92      324.72      7.25 o 
   7   8   6       61.55       56.12      2.80 o 
   8   8   6      307.25      313.39      8.25 o 
   9   8   6      220.42      220.10      7.95 o 
  10   8   6      174.87      179.08      5.99 o 
  11   8   6        4.85        2.37      1.75 o 
 -11   9   6        0.24        0.70      1.58 o 
 -10   9   6        8.98        9.33      3.51 o 
  -9   9   6       35.80       33.53      2.67 o 
  -8   9   6      227.30      218.06      6.27 o 
  -7   9   6       63.43       59.12      4.14 o 
  -6   9   6      457.39      444.81      7.54 o 
  -5   9   6      514.22      499.13      8.10 o 
  -4   9   6      168.73      173.96      3.72 o 
  -3   9   6       31.21       23.07      1.31 o 
  -2   9   6      211.16      196.13      3.14 o 
  -1   9   6      407.97      422.64     10.90 o 
   0   9   6      335.62      336.63      6.13 o 
   1   9   6       41.80       39.50      1.51 o 
   2   9   6      922.52      916.39     29.93 o 
   3   9   6      403.13      389.39      8.86 o 
   4   9   6      286.30      297.51      8.72 o 
   5   9   6      175.94      157.36      6.07 o 
   6   9   6      452.77      433.51      8.96 o 
   7   9   6      455.53      450.70      9.50 o 
   8   9   6        8.37       11.21      1.63 o 
   9   9   6       18.09       13.92      1.93 o 
  10   9   6       72.16       70.09      3.65 o 
  11   9   6        8.84       10.83      2.06 o 
 -10  10   6      103.17       93.62      4.25 o 
  -9  10   6       34.37       40.80      2.83 o 
  -8  10   6       70.19       66.27      3.25 o 
  -7  10   6       88.70       98.94      3.66 o 
  -6  10   6      141.56      142.12      3.51 o 
  -5  10   6       53.93       63.16      2.12 o 
  -4  10   6      261.26      260.37      4.63 o 
  -3  10   6      245.97      230.45      6.47 o 
  -2  10   6       42.04       43.84      3.27 o 
  -1  10   6       51.17       60.10      4.28 o 
   0  10   6      176.04      156.32      5.99 o 
   1  10   6       35.87       37.23      3.98 o 
   2  10   6       11.50       10.66      0.93 o 
   3  10   6      772.19      730.27     14.52 o 
   4  10   6      425.48      415.06     11.14 o 
   5  10   6       16.02       14.43      1.92 o 
   6  10   6      225.53      236.37      8.10 o 
   7  10   6        7.58        8.34      1.54 o 
   8  10   6      157.12      164.26      9.05 o 
   9  10   6      130.79      126.81      4.52 o 
  10  10   6      149.04      158.95      5.39 o 
 -10  11   6      151.43      147.12      5.20 o 
  -9  11   6       55.64       60.08      3.17 o 
  -8  11   6       37.27       36.53      2.34 o 
  -7  11   6      169.94      175.22      5.47 o 
  -6  11   6       52.04       53.34      6.39 o 
  -5  11   6      114.44      123.44      5.33 o 
  -4  11   6      132.92      133.72      4.64 o 
  -3  11   6      256.51      262.09      8.60 o 
  -2  11   6      250.75      236.64      7.94 o 
  -1  11   6        5.92       10.18      2.06 o 
   0  11   6       25.74       22.18      2.68 o 
   1  11   6       42.02       37.14      3.17 o 
   2  11   6      280.20      267.48      8.57 o 
   3  11   6       98.67       94.58      7.77 o 
   4  11   6      407.21      405.55     10.12 o 
   5  11   6      518.90      514.07     13.32 o 
   6  11   6       36.67       34.39      2.82 o 
   7  11   6      127.02      121.22      5.57 o 
   8  11   6       16.63       13.82      2.49 o 
   9  11   6      200.81      221.91      6.43 o 
  10  11   6       36.27       40.22      3.70 o 
  -9  12   6       54.95       56.37      2.50 o 
  -8  12   6      148.51      154.75      9.24 o 
  -7  12   6       17.03       16.90      3.74 o 
  -6  12   6      132.09      136.98      5.95 o 
  -5  12   6      160.50      149.78      8.67 o 
  -4  12   6      280.49      288.58     12.77 o 
  -3  12   6      133.60      134.51      7.99 o 
  -2  12   6      335.01      369.03     16.32 o 
  -1  12   6      266.82      271.98      8.88 o 
   0  12   6      196.12      206.20      9.65 o 
   1  12   6      180.65      190.99      9.38 o 
   2  12   6      156.15      152.12      8.29 o 
   3  12   6      389.39      397.57     14.93 o 
   5  12   6      199.06      210.33      5.76 o 
   6  12   6      520.06      500.04     13.29 o 
   7  12   6        0.28        0.78      1.47 o 
   8  12   6      125.42      131.10      5.85 o 
   9  12   6       11.43        9.29      2.32 o 
  -8  13   6       31.21       30.26      4.86 o 
  -7  13   6      171.18      171.74      9.76 o 
  -6  13   6        1.56        3.49      3.38 o 
  -5  13   6      264.43      260.54     12.58 o 
  -4  13   6      196.40      207.86     10.69 o 
  -3  13   6       36.76       33.53      4.48 o 
  -2  13   6      103.13      109.65      7.35 o 
  -1  13   6      146.34      138.31      8.15 o 
   0  13   6      102.04       93.30      6.71 o 
   1  13   6       46.70       41.47      4.79 o 
   2  13   6       84.85       97.21      6.87 o 
   3  13   6       62.65       73.13      5.90 o 
   4  13   6      106.63      101.60      7.23 o 
   7  13   6      400.57      407.05     10.55 o 
   8  13   6      146.79      148.90      5.69 o 
  -7  14   6      179.40      190.23     10.66 o 
  -6  14   6      142.35      153.80      9.86 o 
  -5  14   6      244.65      234.47     12.09 o 
  -4  14   6       98.53      122.19      8.34 o 
  -3  14   6       71.71       64.39      6.26 o 
  -2  14   6       65.60       69.01      6.11 o 
  -1  14   6      402.82      414.94     16.14 o 
   0  14   6      196.03      188.62     10.05 o 
   1  14   6      279.41      307.06     13.56 o 
   2  14   6       45.49       47.80      5.31 o 
   3  14   6      262.62      273.89     12.51 o 
   4  14   6      150.87      148.45      9.12 o 
  -6  15   6       47.63       47.63      6.19 o 
  -5  15   6      305.16      293.89     14.27 o 
  -4  15   6       44.98       54.41      6.09 o 
  -3  15   6       28.80       22.96      4.48 o 
  -2  15   6      355.49      355.79     15.33 o 
  -1  15   6      206.11      229.64     11.64 o 
   0  15   6      159.79      142.00      9.12 o 
   1  15   6       21.24       22.54      4.31 o 
   2  15   6      366.62      378.21     15.90 o 
   3  15   6       45.43       53.25      5.76 o 
   4  15   6       78.16       77.71      6.75 o 
   5  15   6      137.88      159.28      9.81 o 
   6  15   6       64.88       68.87      6.94 o 
  -5  16   6       11.39       14.88      4.36 o 
  -4  16   6      129.76      145.11      9.79 o 
  -3  16   6      285.78      292.49     14.27 o 
  -2  16   6        5.42       11.56      3.63 o 
  -1  16   6       63.44       71.12      6.68 o 
   0  16   6       56.42       68.47      6.68 o 
   1  16   6       62.24       58.63      6.42 o 
   2  16   6       64.32       56.83      6.33 o 
   3  16   6      247.34      237.15     12.42 o 
   4  16   6      164.29      145.46      9.65 o 
   5  16   6       96.91      104.23      8.29 o 
  -2  17   6       69.73       64.22      6.85 o 
  -1  17   6       12.61       19.53      4.62 o 
   0  17   6      147.89      161.15     10.19 o 
   1  17   6       25.40       24.15      4.76 o 
   2  17   6      168.45      194.31     11.35 o 
   0 -16   7       17.29       13.34      2.46 o 
   1 -16   7       10.73       15.38      2.49 o 
   2 -16   7       10.24        3.46      1.94 o 
   3 -16   7      129.97      135.08      6.49 o 
   4 -16   7      127.29      134.15      5.33 o 
  -6 -15   7      151.69      173.85      9.29 o 
   0 -15   7        5.31        4.93      1.97 o 
   1 -15   7        1.65        0.12      1.52 o 
   2 -15   7       21.65       19.53      2.63 o 
   3 -15   7        2.25        1.52      1.82 o 
   4 -15   7       91.03       88.39      4.22 o 
   5 -15   7       92.62       92.13      4.37 o 
   6 -15   7       64.49       71.99      7.58 o 
  -7 -14   7       16.74       17.89      4.05 o 
  -6 -14   7       34.93       38.49      4.55 o 
  -4 -14   7        7.22       10.76      2.11 o 
  -3 -14   7       51.54       53.37      3.29 o 
  -1 -14   7       65.37       74.79      4.55 o 
   0 -14   7       30.38       25.07      2.77 o 
   1 -14   7       32.46       25.59      2.77 o 
   2 -14   7       18.87       25.67      2.82 o 
   3 -14   7       44.27       51.78      3.93 o 
   4 -14   7        2.55        2.51      1.90 o 
   5 -14   7      124.66      136.76      5.82 o 
   6 -14   7       65.82       72.25      4.14 o 
   7 -14   7      150.68      142.42      5.89 o 
  -8 -13   7       71.29       69.98      6.78 o 
  -7 -13   7      151.65      136.48      8.32 o 
  -5 -13   7       16.02       17.39      2.68 o 
  -4 -13   7       32.28       30.83      2.89 o 
  -3 -13   7        6.29        4.53      1.52 o 
  -2 -13   7      100.63       91.78      3.91 o 
  -1 -13   7        1.39        4.53      1.73 o 
   0 -13   7      195.72      185.96      7.20 o 
   1 -13   7       42.95       44.91      3.44 o 
   2 -13   7       65.22       60.86      3.98 o 
   3 -13   7       53.28       51.76      3.72 o 
   4 -13   7       98.14       94.27      5.28 o 
   5 -13   7       59.76       56.79      3.50 o 
   6 -13   7      293.93      281.92      8.29 o 
   7 -13   7       74.77       69.70      9.23 o 
   8 -13   7      217.89      223.27      7.79 o 
  -9 -12   7       68.81       75.53      7.32 o 
  -8 -12   7      237.11      251.54     12.18 o 
  -7 -12   7       83.98       79.15      6.26 o 
  -6 -12   7       22.64       23.25      3.03 o 
  -5 -12   7       55.68       50.10      3.65 o 
  -4 -12   7       11.98       14.98      2.11 o 
  -3 -12   7       91.09       92.76      4.15 o 
  -2 -12   7      127.23      124.01      4.74 o 
  -1 -12   7       67.54       70.20      4.24 o 
   0 -12   7       21.67       26.33      2.61 o 
   1 -12   7      165.11      170.82      6.71 o 
   2 -12   7       33.35       34.20      3.03 o 
   3 -12   7       33.25       37.92      3.27 o 
   4 -12   7       87.16       90.27      5.12 o 
   5 -12   7       27.49       26.78      2.59 o 
   6 -12   7       11.04       10.88      2.17 o 
   7 -12   7       49.14       50.31      3.60 o 
   8 -12   7      205.49      218.89      7.60 o 
   9 -12   7       43.48       43.54      3.92 o 
  -9 -11   7       70.23       81.69      4.83 o 
  -8 -11   7      112.10      110.93      7.87 o 
  -7 -11   7       25.46       25.44      7.92 o 
  -6 -11   7       50.68       47.40      3.77 o 
  -5 -11   7      110.77      119.69      5.24 o 
  -4 -11   7       43.77       46.81      8.69 o 
  -3 -11   7      127.02      119.35      4.86 o 
  -2 -11   7      244.33      235.59      5.59 o 
  -1 -11   7       84.78       79.71      3.66 o 
   0 -11   7      135.36      140.43      6.94 o 
   1 -11   7        2.94        1.22      1.23 o 
   2 -11   7      530.21      523.27     12.28 o 
   3 -11   7      341.78      320.88     10.55 o 
   4 -11   7       14.16       12.54      2.35 o 
   5 -11   7      147.19      135.73      5.08 o 
   6 -11   7      138.27      135.12      4.15 o 
   7 -11   7       18.26       18.46      3.67 o 
   8 -11   7       20.33       25.82      4.09 o 
   9 -11   7      286.65      290.64     19.52 o 
 -10 -10   7      257.05      279.37      9.23 o 
  -9 -10   7      292.68      275.61      8.77 o 
  -8 -10   7      111.78      108.43      5.07 o 
  -7 -10   7       89.33       86.91      3.41 o 
  -6 -10   7       20.53       25.93      2.91 o 
  -5 -10   7      193.46      185.90      5.91 o 
  -4 -10   7      422.26      392.85      9.67 o 
  -3 -10   7      379.18      366.97      8.85 o 
  -2 -10   7       82.65       80.11      2.80 o 
  -1 -10   7      405.25      379.87     11.68 o 
   0 -10   7      157.26      151.08      5.84 o 
   1 -10   7       92.07       95.93      3.87 o 
   2 -10   7       53.81       58.28      3.06 o 
   3 -10   7      399.49      414.24     10.28 o 
   4 -10   7      511.10      485.63     14.81 o 
   5 -10   7       76.98       70.26      5.28 o 
   6 -10   7       21.48       23.75      1.87 o 
   7 -10   7       25.26       23.07      2.04 o 
   8 -10   7       93.86       80.55      4.53 o 
   9 -10   7       14.19       14.14      2.62 o 
  10 -10   7      121.69      126.16      6.07 o 
 -11  -9   7      185.74      200.46      6.34 o 
 -10  -9   7       60.09       63.30      3.63 o 
  -9  -9   7      222.17      205.73     11.54 o 
  -8  -9   7      174.75      164.50      4.86 o 
  -7  -9   7       22.96       20.29      2.11 o 
  -6  -9   7       53.65       62.54      4.66 o 
  -5  -9   7       23.93       24.25      1.71 o 
  -4  -9   7      170.32      170.84      5.31 o 
  -3  -9   7      178.88      176.85      5.77 o 
  -2  -9   7      224.14      228.34      7.68 o 
  -1  -9   7       40.25       41.79      3.52 o 
   0  -9   7      865.67      827.97     14.53 o 
   1  -9   7      568.53      531.59     14.30 o 
   2  -9   7      283.09      273.89      7.39 o 
   3  -9   7      245.93      242.96      6.90 o 
   4  -9   7      148.97      149.04      8.40 o 
   5  -9   7      255.28      232.08      5.87 o 
   6  -9   7        4.25        4.88      1.23 o 
   7  -9   7      188.23      180.74      6.77 o 
   8  -9   7       16.14       17.60      1.92 o 
   9  -9   7      142.03      150.29      6.24 o 
  10  -9   7       52.92       42.16      3.80 o 
 -11  -8   7        1.51        0.44      2.68 o 
 -10  -8   7      122.29      128.39      4.81 o 
  -9  -8   7      350.79      355.70      6.96 o 
  -8  -8   7      205.07      206.20      5.42 o 
  -7  -8   7      163.15      161.93      5.29 o 
  -6  -8   7       41.89       42.23      3.11 o 
  -5  -8   7      340.92      322.04      6.65 o 
  -4  -8   7       27.28       30.08      1.69 o 
  -3  -8   7      222.66      198.47      7.28 o 
  -2  -8   7      464.59      447.63      7.18 o 
  -1  -8   7     1883.33     1825.53     29.35 o 
   0  -8   7       72.97       78.38      3.29 o 
   1  -8   7      602.26      628.35     11.51 o 
   2  -8   7      494.34      452.86     13.51 o 
   3  -8   7       18.60       19.82      1.95 o 
   4  -8   7      143.06      144.43      5.09 o 
   5  -8   7      132.52      122.19      3.96 o 
   6  -8   7      416.82      392.01      7.13 o 
   7  -8   7      166.85      151.65      4.44 o 
   8  -8   7      275.44      284.13      6.68 o 
   9  -8   7      184.97      197.24      5.60 o 
  10  -8   7       47.64       50.46      4.00 o 
  11  -8   7       73.86       89.73      6.96 o 
 -11  -7   7      158.94      159.89      5.50 o 
 -10  -7   7       61.86       61.75      3.44 o 
  -9  -7   7      122.35      130.66      3.80 o 
  -8  -7   7        5.44        4.53      1.30 o 
  -7  -7   7      290.96      306.79      6.19 o 
  -6  -7   7      386.92      363.25     12.14 o 
  -5  -7   7      140.95      145.78      3.47 o 
  -4  -7   7        9.51       10.21      0.95 o 
  -3  -7   7      178.73      165.27      4.59 o 
  -2  -7   7      569.40      535.08      9.69 o 
  -1  -7   7      573.77      552.84      9.83 o 
   0  -7   7     1798.08     1715.38     26.43 o 
   1  -7   7      132.30      108.13      2.74 o 
   2  -7   7      305.64      276.18      7.12 o 
   3  -7   7      653.79      636.86     13.68 o 
   4  -7   7      138.97      137.09      5.71 o 
   5  -7   7       73.06       59.34      3.37 o 
   6  -7   7      155.07      153.44      3.80 o 
   7  -7   7      458.22      460.55      8.06 o 
   8  -7   7       72.09       64.18      2.95 o 
   9  -7   7       21.50       19.10      2.03 o 
  10  -7   7      132.04      140.19      4.88 o 
  11  -7   7       90.24       99.09      6.22 o 
 -12  -6   7      113.34      112.03      5.75 o 
 -11  -6   7      266.85      281.97      8.61 o 
 -10  -6   7      161.67      173.80      5.59 o 
  -9  -6   7      130.83      139.28      4.67 o 
  -8  -6   7      138.90      126.86      3.53 o 
  -7  -6   7      105.34      104.03      3.09 o 
  -6  -6   7       10.94       11.87      1.09 o 
  -5  -6   7       28.42       34.17      1.38 o 
  -4  -6   7      267.94      263.95      3.98 o 
  -3  -6   7      369.65      386.74      7.65 o 
  -2  -6   7      131.42      132.76      3.63 o 
  -1  -6   7      387.99      404.02      7.55 o 
   0  -6   7      981.73      962.31     13.88 o 
   1  -6   7      864.16      906.98     12.98 o 
   2  -6   7      174.24      170.77      5.03 o 
   3  -6   7      160.21      143.72      4.68 o 
   4  -6   7     1475.32     1372.86     26.78 o 
   5  -6   7       71.58       67.02      2.29 o 
   6  -6   7      822.57      820.52     12.16 o 
   7  -6   7      109.51       97.52      3.04 o 
   8  -6   7      333.36      334.91      6.25 o 
   9  -6   7       48.54       53.18      2.51 o 
  10  -6   7      365.30      376.09      8.45 o 
  11  -6   7      203.33      205.19      7.29 o 
  12  -6   7        9.10        7.17      2.47 o 
 -12  -5   7       20.93       20.04      2.97 o 
 -11  -5   7      123.85      124.35      5.51 o 
 -10  -5   7      144.08      141.24      4.84 o 
  -9  -5   7      513.97      524.79     10.18 o 
  -8  -5   7      281.89      294.77      6.68 o 
  -7  -5   7      140.31      133.67      3.16 o 
  -6  -5   7       39.95       37.04      1.62 o 
  -5  -5   7      916.37      887.06     11.74 o 
  -4  -5   7      353.99      340.99      5.29 o 
  -3  -5   7      342.26      305.61      4.73 o 
  -2  -5   7      946.68      920.76     12.73 o 
  -1  -5   7      543.18      535.50      8.22 o 
   0  -5   7      318.62      283.93      4.20 o 
   1  -5   7      739.33      735.40     10.28 o 
   2  -5   7     1440.15     1476.34     21.67 o 
   3  -5   7      503.56      477.39      9.09 o 
   4  -5   7      314.42      327.10     11.45 o 
   5  -5   7      697.33      684.43     10.59 o 
   6  -5   7      171.17      165.13      3.36 o 
   7  -5   7        7.40       10.12      1.15 o 
   8  -5   7      135.05      136.80      5.01 o 
   9  -5   7      565.53      553.01      9.15 o 
  10  -5   7      262.47      246.85      6.23 o 
  11  -5   7       55.68       62.72      4.08 o 
  12  -5   7      113.65      105.73      5.36 o 
 -12  -4   7      106.96      118.21      5.49 o 
 -11  -4   7      184.21      187.23      6.63 o 
 -10  -4   7      223.66      223.80      7.09 o 
  -9  -4   7       17.09       18.73      2.01 o 
  -8  -4   7      154.08      164.71      4.21 o 
  -7  -4   7       10.01       12.85      1.46 o 
  -6  -4   7      306.94      280.84      7.76 o 
  -5  -4   7      153.47      136.58      3.26 o 
  -4  -4   7      356.77      334.42      5.22 o 
  -3  -4   7      909.11      941.99     11.92 o 
  -2  -4   7       82.35       85.71      2.28 o 
  -1  -4   7     1754.67     1703.44     19.89 o 
   0  -4   7       96.44       94.47      1.86 o 
   1  -4   7      859.99      844.31     11.49 o 
   2  -4   7       62.75       58.45      2.30 o 
   3  -4   7      675.63      677.35     15.26 o 
   4  -4   7     1237.37     1148.22     15.43 o 
   5  -4   7      547.39      529.35      7.24 o 
   6  -4   7     1487.91     1385.02     16.50 o 
   7  -4   7      145.77      139.25      3.14 o 
   8  -4   7      166.85      155.48      3.52 o 
   9  -4   7       21.61       27.80      2.40 o 
  10  -4   7      119.35      120.23      5.01 o 
  11  -4   7      214.79      218.20      9.63 o 
  12  -4   7        3.52        3.53      2.17 o 
 -12  -3   7      114.07      117.19      5.43 o 
 -11  -3   7      283.88      281.26      8.28 o 
 -10  -3   7       73.81       78.31      4.07 o 
  -9  -3   7       91.53       98.22      5.38 o 
  -8  -3   7      158.64      162.57      4.59 o 
  -7  -3   7      950.87      951.94     13.75 o 
  -6  -3   7      772.35      806.39     20.60 o 
  -5  -3   7      371.74      374.33      6.36 o 
  -4  -3   7      648.39      666.31      8.95 o 
  -3  -3   7     1017.26      987.16     13.10 o 
  -2  -3   7      493.61      485.59      6.06 o 
  -1  -3   7      614.85      633.74      8.04 o 
   0  -3   7      658.78      656.04      8.30 o 
   1  -3   7      442.08      457.25      6.67 o 
   2  -3   7      505.58      446.54      6.56 o 
   3  -3   7      129.87      135.54      3.28 o 
   4  -3   7      350.69      385.46      5.45 o 
   5  -3   7     1005.83     1021.74     12.32 o 
   6  -3   7      229.83      248.36      4.70 o 
   7  -3   7     1485.08     1414.02     18.72 o 
   8  -3   7      438.30      432.82      7.25 o 
   9  -3   7       51.24       50.53      3.75 o 
  10  -3   7       79.09       75.16      3.99 o 
  11  -3   7      113.56      102.10      5.74 o 
  12  -3   7       16.05       17.78      2.93 o 
 -12  -2   7      256.71      263.10      8.03 o 
 -11  -2   7       17.07       18.33      4.41 o 
 -10  -2   7        5.68        3.81      1.85 o 
  -9  -2   7      176.70      194.18      6.10 o 
  -8  -2   7      631.36      649.09     10.27 o 
  -7  -2   7        9.64        6.12      1.18 o 
  -6  -2   7      477.13      446.50     11.87 o 
  -5  -2   7      503.68      482.41      7.31 o 
  -4  -2   7      138.28      145.17      2.82 o 
  -3  -2   7     1124.13     1075.72     11.05 o 
  -2  -2   7      231.18      213.32      3.26 o 
  -1  -2   7     1601.45     1655.93     17.95 o 
   0  -2   7      137.24      140.36      2.42 o 
   1  -2   7     1058.17     1138.19     15.12 o 
   2  -2   7      504.52      534.97     21.79 o 
   3  -2   7      224.35      201.05      5.69 o 
   4  -2   7      266.49      218.77      3.55 o 
   5  -2   7      282.56      286.56      4.43 o 
   6  -2   7     2591.65     2510.72     28.09 o 
   7  -2   7       69.80       84.47      2.35 o 
   8  -2   7      565.70      547.98     15.87 o 
   9  -2   7      374.18      406.61      9.60 o 
  10  -2   7       35.74       34.60      2.88 o 
  11  -2   7       74.59       74.68      4.15 o 
  12  -2   7       36.26       38.19      2.68 o 
 -12  -1   7       53.84       49.38      4.83 o 
 -11  -1   7       47.03       53.10      3.64 o 
 -10  -1   7       81.46       84.35      4.12 o 
  -9  -1   7      227.12      237.02      6.78 o 
  -8  -1   7      143.56      138.57      4.21 o 
  -7  -1   7      131.01      125.76      2.98 o 
  -6  -1   7      189.91      203.74      4.17 o 
  -5  -1   7      692.37      701.63      9.92 o 
  -4  -1   7     1030.91      988.45     13.04 o 
  -3  -1   7      120.04      125.14      2.48 o 
  -2  -1   7     1442.65     1361.17     13.67 o 
  -1  -1   7       60.49       79.44      1.49 o 
   0  -1   7      717.50      683.45      8.51 o 
   1  -1   7      859.46      898.18     12.07 o 
   2  -1   7      977.64     1070.62     14.75 o 
   3  -1   7      331.41      306.35      4.07 o 
   4  -1   7      968.24      971.86     13.40 o 
   5  -1   7     2288.62     2215.34     47.92 o 
   6  -1   7       11.80       12.81      1.03 o 
   7  -1   7     1006.09      961.54     12.07 o 
   8  -1   7      207.36      206.75      5.81 o 
   9  -1   7       78.93       88.09      3.81 o 
  10  -1   7      474.20      476.60     11.07 o 
  11  -1   7      112.11      110.30      3.88 o 
  12  -1   7       17.39       13.76      1.90 o 
 -13   0   7       27.83       17.11      4.22 o 
 -12   0   7       88.10      100.15      4.63 o 
 -11   0   7      292.84      319.71      8.47 o 
 -10   0   7      158.73      150.43      5.22 o 
  -9   0   7       15.51       12.76      3.29 o 
  -8   0   7       35.93       32.82      1.90 o 
  -7   0   7        3.02        2.25      0.94 o 
  -6   0   7      546.10      515.66      7.16 o 
  -5   0   7      291.74      276.64      4.82 o 
  -4   0   7      676.09      643.96      8.98 o 
  -3   0   7     2005.09     2076.85     21.07 o 
  -2   0   7       12.01        3.82      0.97 o 
  -1   0   7        6.99       10.04      0.57 o 
   0   0   7       20.79       30.40      1.00 o 
   1   0   7        3.67        7.85      0.68 o 
   2   0   7       26.94       46.16      1.06 o 
   3   0   7     2550.05     2586.88     22.76 o 
   4   0   7     1708.71     1940.24     17.06 o 
   5   0   7       95.37       83.88      1.68 o 
   6   0   7     1864.67     1848.95     17.54 o 
   7   0   7       61.38       62.49      2.11 o 
   8   0   7      448.22      439.20      9.83 o 
   9   0   7       94.69       87.70      3.76 o 
  10   0   7      218.52      237.15      5.53 o 
  11   0   7      523.01      516.23     11.50 o 
  12   0   7       41.30       40.67      2.92 o 
 -12   1   7       56.34       50.86      5.66 o 
 -11   1   7       44.54       51.90      3.25 o 
 -10   1   7       76.29       84.18      3.24 o 
  -9   1   7      228.02      239.28      5.43 o 
  -8   1   7      146.37      141.52      3.52 o 
  -7   1   7      124.92      118.95      3.59 o 
  -6   1   7      188.98      200.68      4.06 o 
  -5   1   7      685.49      703.22      9.86 o 
  -4   1   7     1032.84      991.41     12.99 o 
  -3   1   7      129.96      134.22      2.67 o 
  -2   1   7     1428.73     1367.31     14.12 o 
  -1   1   7       62.22       82.55      1.35 o 
   0   1   7      727.12      684.64      7.37 o 
   1   1   7      851.32      902.15      8.63 o 
   2   1   7      978.95     1084.01     10.87 o 
   3   1   7      338.26      311.30      3.44 o 
   4   1   7      984.21      979.20      9.71 o 
   5   1   7     2278.11     2260.28     20.68 o 
   6   1   7       11.88       12.03      1.04 o 
   7   1   7     1013.51      974.63     18.88 o 
   8   1   7      202.42      191.84      4.59 o 
   9   1   7       85.40       80.64      2.94 o 
  10   1   7      475.82      475.59     10.33 o 
  11   1   7      110.60      113.50      4.33 o 
 -12   2   7      256.84      263.30      8.49 o 
 -11   2   7       15.01       14.68      2.59 o 
 -10   2   7        5.19        1.21      1.53 o 
  -9   2   7      178.61      199.03      4.57 o 
  -8   2   7      614.54      634.56      9.63 o 
  -7   2   7       10.20        4.73      1.01 o 
  -6   2   7      482.90      441.09      8.12 o 
  -5   2   7      497.70      473.49      7.11 o 
  -4   2   7      150.85      153.48      2.71 o 
  -3   2   7     1104.53     1053.46     12.21 o 
  -2   2   7      240.25      226.23      3.96 o 
  -1   2   7     1579.63     1629.98     16.79 o 
   0   2   7      137.15      135.93      2.13 o 
   1   2   7     1071.09     1159.26     10.77 o 
   2   2   7      491.19      523.59      7.22 o 
   3   2   7      238.50      214.97      2.41 o 
   4   2   7      260.88      214.52      2.83 o 
   5   2   7      287.62      279.15      5.28 o 
   6   2   7     2576.70     2454.05     33.84 o 
   7   2   7       69.43       86.07      4.00 o 
   8   2   7      575.27      569.67     12.04 o 
   9   2   7      376.80      385.53      8.12 o 
  10   2   7       40.70       38.80      6.01 o 
  11   2   7       78.19       85.13      6.33 o 
 -12   3   7      112.62      117.96      5.55 o 
 -11   3   7      283.92      287.12      8.54 o 
 -10   3   7       70.18       73.68      4.06 o 
  -9   3   7      100.63      103.68      4.48 o 
  -8   3   7      160.63      161.23      6.82 o 
  -7   3   7      942.94      950.92     15.75 o 
  -6   3   7      770.14      793.26     10.91 o 
  -5   3   7      369.11      372.16      5.68 o 
  -4   3   7      642.57      667.86      8.13 o 
  -3   3   7     1025.20      991.70     13.07 o 
  -2   3   7      475.17      472.35      6.13 o 
  -1   3   7      610.03      629.59      7.70 o 
   0   3   7      667.86      675.99      8.24 o 
   1   3   7      443.43      455.41      5.71 o 
   2   3   7      509.60      444.59      5.76 o 
   3   3   7      123.88      125.35      1.97 o 
   4   3   7      364.79      391.61      5.28 o 
   5   3   7      981.46     1001.91     13.23 o 
   6   3   7      230.02      244.28      3.65 o 
   7   3   7     1507.92     1452.96     20.50 o 
   8   3   7      434.88      417.44      9.87 o 
   9   3   7       54.80       56.74      3.30 o 
  10   3   7       78.64       66.83      3.85 o 
  11   3   7      113.56      104.91      6.78 o 
  12   3   7       18.44        9.43      3.15 o 
 -12   4   7      103.28      115.41     10.59 o 
 -11   4   7      179.01      190.19     13.06 o 
 -10   4   7      227.86      242.58      7.44 o 
  -9   4   7       18.22       18.46      2.30 o 
  -8   4   7      144.12      151.24      7.31 o 
  -7   4   7        9.09       15.31      2.90 o 
  -6   4   7      294.69      276.18      6.10 o 
  -5   4   7      158.92      134.46      3.24 o 
  -4   4   7      375.38      344.37      5.67 o 
  -3   4   7      914.93      942.56     12.65 o 
  -2   4   7       84.90       91.42      2.93 o 
  -1   4   7     1764.79     1695.36     21.24 o 
   0   4   7       95.84       93.86      2.59 o 
   1   4   7      867.88      854.17     13.54 o 
   2   4   7       58.14       49.82      2.44 o 
   3   4   7      649.42      647.08     10.58 o 
   4   4   7     1235.16     1154.86     17.38 o 
   5   4   7      562.21      538.31     10.63 o 
   6   4   7     1487.25     1363.12     24.07 o 
   7   4   7      147.36      136.77      4.60 o 
   8   4   7      166.89      150.79      5.10 o 
   9   4   7       21.02       24.48      4.16 o 
  10   4   7      114.08      117.61      5.05 o 
  11   4   7      219.40      233.95      7.76 o 
  12   4   7        3.60       -1.94      2.25 o 
 -12   5   7       21.65       27.95      6.10 o 
 -11   5   7      129.83      127.00      6.04 o 
 -10   5   7      143.00      142.00      5.57 o 
  -9   5   7      518.20      511.72     19.03 o 
  -8   5   7      287.97      297.69      6.92 o 
  -7   5   7      148.00      143.40      4.22 o 
  -6   5   7       37.66       35.92      2.11 o 
  -5   5   7      920.91      876.17     12.41 o 
  -4   5   7      347.24      333.31      5.72 o 
  -3   5   7      347.80      313.39      5.25 o 
  -2   5   7      945.02      921.70     12.38 o 
  -1   5   7      534.96      542.14      7.84 o 
   0   5   7      320.16      278.87      5.40 o 
   1   5   7      747.57      741.43     20.80 o 
   2   5   7     1444.65     1430.66     26.87 o 
   3   5   7      494.47      485.76      9.62 o 
   4   5   7      314.06      317.53      6.18 o 
   5   5   7      686.36      676.79     12.90 o 
   6   5   7      167.50      161.50      4.81 o 
   7   5   7       10.61       10.88      1.59 o 
   8   5   7      137.76      140.90      8.98 o 
   9   5   7      567.37      555.12     28.26 o 
  10   5   7      260.57      234.67      7.32 o 
  11   5   7       53.89       55.73      3.83 o 
  12   5   7      112.58      105.60      5.23 o 
 -12   6   7      112.52      118.61      7.19 o 
 -11   6   7      257.55      266.12     10.10 o 
 -10   6   7      170.71      180.25     13.92 o 
  -9   6   7      133.40      140.90      5.28 o 
  -8   6   7      140.56      128.66      4.77 o 
  -7   6   7      108.11      108.55      3.66 o 
  -6   6   7        7.66        9.03      1.19 o 
  -5   6   7       31.33       36.65      1.77 o 
  -4   6   7      262.79      258.83      4.88 o 
  -3   6   7      382.50      394.13      6.35 o 
  -2   6   7      134.35      133.45      3.00 o 
  -1   6   7      379.69      398.42      6.29 o 
   0   6   7      981.06      980.98     17.09 o 
   1   6   7      871.22      897.56     17.48 o 
   2   6   7      171.31      161.79      4.79 o 
   3   6   7      150.82      135.86      4.46 o 
   4   6   7     1488.42     1385.91     20.61 o 
   5   6   7       68.52       61.55      2.74 o 
   6   6   7      807.18      809.52     15.31 o 
   7   6   7      111.16       96.34      3.76 o 
   8   6   7      340.08      338.96     15.69 o 
   9   6   7       49.16       46.23      5.21 o 
  10   6   7      360.50      357.84     19.05 o 
  11   6   7      205.29      210.63      7.04 o 
  12   6   7        7.92       12.18      2.67 o 
 -11   7   7      158.60      160.77      6.15 o 
 -10   7   7       65.95       65.77      3.87 o 
  -9   7   7      123.31      125.16      5.46 o 
  -8   7   7        4.88        5.49      1.58 o 
  -7   7   7      291.20      304.41      9.00 o 
  -6   7   7      394.93      368.01      6.58 o 
  -5   7   7      152.82      156.64      3.65 o 
  -4   7   7        8.88        7.96      1.04 o 
  -3   7   7      177.13      159.82      3.54 o 
  -2   7   7      561.10      514.00      7.90 o 
  -1   7   7      566.62      547.85      9.41 o 
   0   7   7     1821.04     1707.51     25.25 o 
   1   7   7      130.07       98.46      3.47 o 
   2   7   7      307.11      275.21      6.87 o 
   3   7   7      654.66      621.93     13.22 o 
   4   7   7      139.24      149.26      3.71 o 
   5   7   7       68.61       59.25      2.76 o 
   6   7   7      155.36      149.02      4.52 o 
   7   7   7      452.47      449.42      9.87 o 
   8   7   7       70.07       62.27      3.24 o 
   9   7   7       20.91       14.79      2.05 o 
  10   7   7      132.30      131.18      5.19 o 
  11   7   7       87.54       95.28      4.63 o 
 -11   8   7        0.93        1.96      2.35 o 
 -10   8   7      130.02      128.83      5.21 o 
  -9   8   7      356.01      373.96     17.18 o 
  -8   8   7      199.01      194.40      6.10 o 
  -7   8   7      165.45      166.23      5.25 o 
  -6   8   7       44.26       44.83      2.18 o 
  -5   8   7      341.37      317.81      5.87 o 
  -4   8   7       26.69       29.10      1.59 o 
  -3   8   7      217.43      207.55      4.16 o 
  -2   8   7      471.01      447.15      7.08 o 
  -1   8   7     1848.82     1810.62     26.85 o 
   0   8   7       72.94       77.75      2.49 o 
   1   8   7      612.51      639.60     11.36 o 
   2   8   7      498.78      449.28      9.94 o 
   3   8   7       22.49       19.46      1.73 o 
   4   8   7      140.14      133.28      4.63 o 
   5   8   7      135.42      129.96      3.90 o 
   6   8   7      416.39      406.03      8.65 o 
   7   8   7      165.63      158.99      4.86 o 
   8   8   7      278.78      267.30      8.50 o 
   9   8   7      181.28      182.69      7.03 o 
  10   8   7       49.86       53.73      3.43 o 
  11   8   7       77.98       98.57      4.81 o 
 -11   9   7      183.79      189.37      6.69 o 
 -10   9   7       56.70       61.91      5.87 o 
  -9   9   7      226.83      230.68      6.84 o 
  -8   9   7      179.91      170.87      8.21 o 
  -7   9   7       20.13       18.16      3.46 o 
  -6   9   7       52.55       56.53      2.33 o 
  -5   9   7       24.83       25.02      1.56 o 
  -4   9   7      167.50      168.57      5.07 o 
  -3   9   7      182.14      176.91      4.33 o 
  -2   9   7      215.80      207.99      5.07 o 
  -1   9   7       38.25       38.40      2.09 o 
   0   9   7      881.93      842.04     11.06 o 
   1   9   7      563.45      525.67      9.22 o 
   2   9   7      292.45      275.89      6.73 o 
   3   9   7      239.20      227.58      6.21 o 
   4   9   7      152.88      155.50      4.94 o 
   5   9   7      249.75      231.68      8.01 o 
   6   9   7        4.37        4.40      1.49 o 
   7   9   7      193.45      183.03      5.23 o 
   8   9   7       15.50       15.29      1.88 o 
   9   9   7      139.30      145.03      7.09 o 
  10   9   7       51.63       44.40      3.09 o 
 -10  10   7      261.44      277.13      7.94 o 
  -9  10   7      300.65      276.59      7.61 o 
  -8  10   7      108.33       99.24      6.29 o 
  -7  10   7       90.97       90.91      4.94 o 
  -6  10   7       17.60       17.92      1.57 o 
  -5  10   7      191.40      176.12      3.98 o 
  -4  10   7      423.25      390.56      6.59 o 
  -3  10   7      372.97      363.19      6.04 o 
  -2  10   7       86.56       82.21      4.37 o 
  -1  10   7      397.20      392.60     12.11 o 
   0  10   7      154.76      151.18      5.95 o 
   1  10   7       90.44       96.02      2.52 o 
   2  10   7       52.69       52.17      2.01 o 
   3  10   7      408.40      416.68      9.38 o 
   4  10   7      513.13      494.24     13.11 o 
   5  10   7       80.01       73.61      3.91 o 
   6  10   7       18.87       19.29      2.46 o 
   7  10   7       25.01       21.85      2.80 o 
   8  10   7       99.02       90.09      3.60 o 
   9  10   7       15.40       15.06      2.10 o 
  10  10   7      120.24      132.68      4.89 o 
  -9  11   7       74.03       81.29      3.69 o 
  -8  11   7      114.88      122.76      4.25 o 
  -7  11   7       24.08       21.89      1.78 o 
  -6  11   7       50.19       50.25      2.04 o 
  -5  11   7      110.71      112.54      5.19 o 
  -4  11   7       41.41       40.91      3.24 o 
  -3  11   7      130.72      121.98      5.66 o 
  -2  11   7      234.91      226.81      7.96 o 
  -1  11   7       87.70       86.94      4.62 o 
   0  11   7      133.72      130.56      5.78 o 
   1  11   7        2.80        1.09      2.12 o 
   2  11   7      537.53      542.94     18.06 o 
   3  11   7      335.12      326.19      8.20 o 
   4  11   7       14.96       13.29      1.54 o 
   5  11   7      147.94      138.16      5.26 o 
   6  11   7      137.21      132.19      5.57 o 
   7  11   7       20.83       18.41      2.49 o 
   8  11   7       19.09       16.94      2.75 o 
   9  11   7      289.03      303.48     10.93 o 
  -9  12   7       67.83       70.96      2.97 o 
  -8  12   7      238.41      256.21     12.25 o 
  -7  12   7       83.58       80.24      6.71 o 
  -6  12   7       22.26       23.61      3.00 o 
  -5  12   7       59.11       58.99      5.40 o 
  -4  12   7       10.33        6.45      2.94 o 
  -3  12   7       89.93       86.12      6.47 o 
  -2  12   7      124.81      129.35      7.77 o 
  -1  12   7       69.48       81.07      6.11 o 
   0  12   7       21.27       16.75      3.44 o 
   1  12   7      167.76      172.17      8.96 o 
   2  12   7       33.51       35.93      4.36 o 
   3  12   7       34.89       38.87      4.55 o 
   5  12   7       29.00       34.05      2.16 o 
   6  12   7        9.85       10.69      1.78 o 
   7  12   7       48.25       40.29      3.25 o 
   8  12   7      202.10      210.30      8.01 o 
   9  12   7       41.17       34.41      3.53 o 
  -8  13   7       69.36       68.18      6.71 o 
  -7  13   7      154.34      171.08      9.83 o 
  -6  13   7      136.37      131.24      6.16 o 
  -5  13   7       17.01       21.78      4.27 o 
  -4  13   7       30.35       25.78      4.38 o 
  -3  13   7        6.71        1.52      2.58 o 
  -2  13   7       97.15       86.07      6.66 o 
  -1  13   7        1.30        1.42      2.20 o 
   0  13   7      194.48      186.32      9.74 o 
   1  13   7       43.84       44.03      4.98 o 
   2  13   7       68.66       62.71      5.66 o 
   3  13   7       53.08       48.99      5.40 o 
   4  13   7       96.27       92.12      7.06 o 
   7  13   7       75.68       70.17      3.37 o 
   8  13   7      214.62      224.47      7.58 o 
  -7  14   7       15.38       13.27      4.12 o 
  -6  14   7       33.73       36.59      5.36 o 
  -5  14   7       15.31       17.35      4.24 o 
  -4  14   7        8.09       -0.59      2.54 o 
  -3  14   7       54.10       54.91      5.83 o 
  -2  14   7       57.73       54.48      5.78 o 
  -1  14   7       62.69       64.84      6.04 o 
   0  14   7       31.10       35.26      4.81 o 
   1  14   7       33.95       28.77      4.48 o 
   2  14   7       19.48       24.27      4.17 o 
   3  14   7       44.26       49.89      5.57 o 
   4  14   7        3.00        3.82      2.77 o 
   5  14   7      125.04      127.43      8.86 o 
  -6  15   7      148.76      177.76     11.14 o 
  -5  15   7       52.35       52.73      6.35 o 
  -4  15   7      141.79      135.25      9.36 o 
  -3  15   7       11.14       13.32      3.84 o 
  -2  15   7        0.89        3.18      2.99 o 
  -1  15   7       14.30       18.08      4.17 o 
   0  15   7        5.84        5.92      2.99 o 
   1  15   7        1.58        0.05      2.54 o 
   2  15   7       22.59       20.03      4.17 o 
   3  15   7        2.50       -1.71      2.39 o 
   4  15   7       91.36       74.39      6.85 o 
   5  15   7       92.35       86.83      7.37 o 
   6  15   7       62.67       69.44      7.01 o 
  -4  16   7       70.38       72.99      7.30 o 
  -3  16   7       44.47       50.74      6.21 o 
  -2  16   7      259.23      240.52     12.61 o 
  -1  16   7        6.63        5.21      3.13 o 
   0  16   7       16.81       13.63      4.15 o 
   1  16   7       10.71       10.85      3.70 o 
   2  16   7       10.06        1.85      2.96 o 
   3  16   7      130.61      144.59      9.46 o 
   4  16   7      125.74      135.18      9.38 o 
   0  17   7       47.61       55.19      6.52 o 
   0 -16   8      131.63      131.76      6.61 o 
   1 -16   8      215.96      223.50      8.84 o 
   2 -16   8       43.34       39.58      3.91 o 
   3 -16   8      241.81      248.50      9.57 o 
   0 -15   8      240.27      229.14      9.01 o 
   1 -15   8        7.50        0.36      1.78 o 
   2 -15   8      178.11      177.05      7.54 o 
   3 -15   8      218.91      258.84      9.76 o 
   4 -15   8       50.40       58.01      4.53 o 
   5 -15   8      197.40      206.05      6.97 o 
  -1 -14   8      170.49      200.77      8.13 o 
   0 -14   8       26.37       32.87      3.20 o 
   1 -14   8      352.42      382.95     12.37 o 
   2 -14   8       58.44       49.29      3.91 o 
   3 -14   8      388.97      414.49     13.06 o 
   4 -14   8       37.30       37.14      3.70 o 
   5 -14   8       49.81       50.67      3.52 o 
   6 -14   8      261.75      254.06      8.01 o 
  -7 -13   8      187.58      192.15     10.19 o 
  -4 -13   8      238.54      233.86      8.72 o 
  -1 -13   8       24.88       20.88      2.82 o 
   0 -13   8      276.00      265.28      9.48 o 
   1 -13   8       21.96       21.78      2.80 o 
   2 -13   8      160.44      169.68      7.06 o 
   3 -13   8        9.01        7.09      2.06 o 
   4 -13   8      153.98      156.06      7.39 o 
   5 -13   8      519.20      534.89     13.37 o 
   6 -13   8       28.85       23.99      2.77 o 
   7 -13   8       69.01       70.15      4.35 o 
  -8 -12   8       68.91       61.73      6.35 o 
  -7 -12   8      113.14      109.06      7.68 o 
  -5 -12   8      166.23      170.18      7.30 o 
  -4 -12   8      165.89      165.37      6.78 o 
  -1 -12   8      435.18      431.17     13.67 o 
   0 -12   8       55.57       54.86      3.89 o 
   1 -12   8      101.46      109.42      5.45 o 
   2 -12   8      179.91      178.92      7.25 o 
   3 -12   8      545.36      560.45     16.26 o 
   4 -12   8      330.08      312.37     10.97 o 
   5 -12   8      369.17      357.76      9.53 o 
   6 -12   8       94.41       82.99      4.30 o 
   7 -12   8       38.99       46.87      3.57 o 
   8 -12   8      105.55       98.13      5.10 o 
  -9 -11   8      182.62      189.42     11.23 o 
  -8 -11   8       84.39      100.41      7.49 o 
  -6 -11   8       38.58       35.57      3.65 o 
  -5 -11   8      110.61      101.05      5.28 o 
  -4 -11   8      241.49      233.08      8.53 o 
  -2 -11   8      290.48      285.76     10.12 o 
  -1 -11   8       32.31       34.72      3.20 o 
   0 -11   8       55.38       54.70      3.79 o 
   1 -11   8       85.62       84.08      4.60 o 
   2 -11   8      638.18      632.47     17.75 o 
   3 -11   8      114.41      114.87      5.71 o 
   4 -11   8       31.25       25.17      2.99 o 
   5 -11   8       36.12       33.67      2.77 o 
   6 -11   8       56.39       61.37      2.94 o 
   7 -11   8      750.57      734.32     18.35 o 
   8 -11   8       73.72       65.66      5.10 o 
   9 -11   8       74.75       76.42      4.76 o 
 -10 -10   8       32.54       38.10      3.88 o 
  -9 -10   8       96.60       99.32      5.75 o 
  -8 -10   8      111.12      116.41      8.18 o 
  -7 -10   8       23.65       22.54      3.15 o 
  -6 -10   8      225.67      207.81      8.65 o 
  -5 -10   8       59.32       57.72     15.81 o 
  -4 -10   8      300.18      291.53      7.92 o 
  -2 -10   8        1.12        4.62      1.80 o 
  -1 -10   8      450.90      427.03     12.92 o 
   0 -10   8       58.71       51.39      3.00 o 
   1 -10   8      287.26      280.30      7.81 o 
   2 -10   8      133.85      130.20      5.45 o 
   3 -10   8       93.32       86.26      4.86 o 
   4 -10   8       92.23       98.52      5.45 o 
   5 -10   8      256.82      257.25      7.40 o 
   6 -10   8      235.72      218.98      5.63 o 
   7 -10   8      152.98      139.42      4.42 o 
   8 -10   8      311.01      321.52      9.37 o 
   9 -10   8      111.85      108.99      7.38 o 
  10 -10   8       37.24       25.78      3.42 o 
 -10  -9   8       88.42       82.69      4.10 o 
  -9  -9   8      140.38      143.95      6.17 o 
  -8  -9   8       42.95       40.33      2.99 o 
  -7  -9   8      210.34      193.72      6.10 o 
  -6  -9   8       79.66       82.45      4.93 o 
  -5  -9   8       76.32       88.93      4.15 o 
  -4  -9   8      777.89      736.38     16.42 o 
  -3  -9   8      188.97      220.16     10.14 o 
  -2  -9   8      326.61      317.32     10.59 o 
  -1  -9   8      295.54      296.11      9.65 o 
   0  -9   8      945.29      926.24     19.04 o 
   1  -9   8      128.20      113.46      4.40 o 
   2  -9   8       57.94       58.60      3.13 o 
   3  -9   8       25.97       24.76      2.27 o 
   4  -9   8      588.28      583.45     13.56 o 
   5  -9   8      112.46       99.59      4.23 o 
   6  -9   8       48.29       57.77      2.70 o 
   7  -9   8      230.37      212.84      5.56 o 
   8  -9   8       22.50       24.28      2.87 o 
   9  -9   8       57.02       59.03      7.70 o 
  10  -9   8      106.81      122.04     14.23 o 
 -11  -8   8       73.32       77.61      6.61 o 
 -10  -8   8      256.24      264.04      7.08 o 
  -9  -8   8       65.89       72.38      3.63 o 
  -8  -8   8      112.14      114.35      4.13 o 
  -7  -8   8      113.58      103.90      4.20 o 
  -6  -8   8      406.76      406.38     11.25 o 
  -5  -8   8      270.65      246.68      7.26 o 
  -4  -8   8      202.01      174.68      9.41 o 
  -3  -8   8      384.83      389.68     14.91 o 
  -2  -8   8      267.71      244.76      5.78 o 
  -1  -8   8      316.75      315.56     14.40 o 
   0  -8   8       91.97       84.96      3.58 o 
   1  -8   8      111.84      111.62      5.79 o 
   2  -8   8       80.31       77.50      3.05 o 
   3  -8   8      412.36      372.74     14.87 o 
   4  -8   8      104.60      101.91      4.33 o 
   5  -8   8       12.63        7.49      1.42 o 
   6  -8   8      340.33      318.56      6.83 o 
   7  -8   8       47.87       52.11      2.66 o 
   8  -8   8      251.03      259.08      6.40 o 
   9  -8   8        6.15        5.61      2.13 o 
  10  -8   8      135.53      155.41     15.06 o 
  11  -8   8       97.22       86.86      7.06 o 
 -11  -7   8       99.42       94.43      5.53 o 
 -10  -7   8      118.53      125.99      4.77 o 
  -9  -7   8      211.81      207.96      5.86 o 
  -8  -7   8       37.15       36.32      2.50 o 
  -7  -7   8       96.56      105.73      4.34 o 
  -6  -7   8      235.02      219.81      5.47 o 
  -5  -7   8      148.84      153.91      4.28 o 
  -4  -7   8       49.24       49.26      4.01 o 
  -3  -7   8      124.28      112.87      3.70 o 
  -2  -7   8     2164.95     2111.65     32.72 o 
  -1  -7   8      288.31      279.84      5.94 o 
   0  -7   8      126.32      139.51      4.59 o 
   1  -7   8      384.14      381.19      7.70 o 
   2  -7   8      748.93      702.79     12.68 o 
   3  -7   8      436.24      457.75     16.41 o 
   4  -7   8       44.92       52.78      3.07 o 
   5  -7   8       45.73       57.64      3.22 o 
   6  -7   8       12.79        8.83      1.61 o 
   7  -7   8       49.60       52.67      2.61 o 
   8  -7   8       35.17       45.43      2.67 o 
   9  -7   8      116.72       98.26      3.94 o 
  10  -7   8       73.23       82.78      3.85 o 
  11  -7   8      112.52      121.43      5.75 o 
 -11  -6   8       30.36       33.68      3.39 o 
 -10  -6   8      218.03      222.08      6.70 o 
  -9  -6   8       49.42       56.56      5.12 o 
  -8  -6   8      267.08      262.93      6.34 o 
  -7  -6   8      256.66      264.82      6.34 o 
  -6  -6   8       46.29       48.09      2.52 o 
  -5  -6   8      779.82      739.63     11.19 o 
  -4  -6   8      447.38      435.22      6.57 o 
  -3  -6   8      502.05      498.11      8.27 o 
  -2  -6   8      172.48      174.15      4.45 o 
  -1  -6   8      228.97      247.20      5.51 o 
   0  -6   8      103.16      116.65      3.24 o 
   1  -6   8      779.43      784.51     15.66 o 
   2  -6   8      281.75      269.06      7.48 o 
   3  -6   8      537.74      487.14     11.23 o 
   4  -6   8      108.51       83.56      3.83 o 
   5  -6   8       79.46       80.50      2.57 o 
   6  -6   8       20.60       20.02      1.82 o 
   7  -6   8        7.89        5.09      1.06 o 
   8  -6   8      129.76      131.65      5.26 o 
   9  -6   8      121.20      111.11      3.51 o 
  10  -6   8      162.15      172.98      5.43 o 
  11  -6   8        1.64       -1.27      1.92 o 
 -12  -5   8       83.83       88.02      7.60 o 
 -11  -5   8      118.01      114.33      5.33 o 
 -10  -5   8      116.23      124.82      5.34 o 
  -9  -5   8      218.53      228.44      7.89 o 
  -8  -5   8       14.04       13.72      1.79 o 
  -7  -5   8       87.91      100.27      5.20 o 
  -6  -5   8       47.14       39.95      2.28 o 
  -5  -5   8      314.95      295.61      5.02 o 
  -4  -5   8      235.88      208.71      3.85 o 
  -3  -5   8      159.75      160.01      3.09 o 
  -2  -5   8      241.93      249.69      4.09 o 
  -1  -5   8      860.09      790.36     10.00 o 
   0  -5   8      950.88      927.05     11.32 o 
   1  -5   8      321.80      332.50      5.33 o 
   2  -5   8      360.96      367.44      8.87 o 
   3  -5   8      516.90      497.75      8.78 o 
   4  -5   8      105.65       93.74      3.10 o 
   5  -5   8      139.08      133.18      2.92 o 
   6  -5   8       28.52       32.34      1.58 o 
   7  -5   8      216.75      214.77      4.20 o 
   8  -5   8      337.50      335.64      5.80 o 
   9  -5   8      231.58      238.27      5.25 o 
  10  -5   8       45.16       58.84      3.10 o 
  11  -5   8       60.19       69.77      4.30 o 
  12  -5   8       12.02       15.85      2.83 o 
 -12  -4   8      345.88      363.02     10.20 o 
 -11  -4   8       25.07       30.21      3.14 o 
 -10  -4   8      155.29      162.15      5.96 o 
  -9  -4   8       34.14       34.97      4.13 o 
  -8  -4   8      100.81       92.76      6.32 o 
  -7  -4   8       89.71       90.79      3.40 o 
  -6  -4   8       27.57       24.57      1.90 o 
  -5  -4   8      146.62      151.01      3.80 o 
  -4  -4   8      540.15      515.48      7.28 o 
  -3  -4   8        2.56        7.37      0.80 o 
  -2  -4   8     1093.40     1107.87     12.67 o 
  -1  -4   8     1504.12     1596.76     18.66 o 
   0  -4   8      693.98      730.87      9.21 o 
   1  -4   8      947.94      891.46     12.16 o 
   2  -4   8      413.63      428.68      7.56 o 
   3  -4   8       10.89       11.03      1.25 o 
   4  -4   8      506.68      541.89      8.10 o 
   5  -4   8       76.05       63.81      2.00 o 
   6  -4   8       65.86       65.41      2.10 o 
   7  -4   8      278.18      283.92      4.95 o 
   8  -4   8      141.83      147.92      3.49 o 
   9  -4   8       31.12       28.17      2.18 o 
  10  -4   8      141.88      147.89     10.85 o 
  11  -4   8       33.09       32.99      3.25 o 
  12  -4   8      218.09      225.63      8.19 o 
 -12  -3   8        1.39       -1.24      1.84 o 
 -11  -3   8       90.64       91.44      4.64 o 
 -10  -3   8      354.39      359.34      9.44 o 
  -9  -3   8      170.01      178.63      5.92 o 
  -8  -3   8       44.12       43.83      2.80 o 
  -7  -3   8       37.32       41.62      2.28 o 
  -6  -3   8       53.48       48.71      2.40 o 
  -5  -3   8        4.02        4.30      0.98 o 
  -4  -3   8      486.25      441.77      7.49 o 
  -3  -3   8       47.55       53.20      1.50 o 
  -2  -3   8       17.41       23.16      1.02 o 
  -1  -3   8      130.77      140.23      2.63 o 
   0  -3   8     1122.46     1214.17     14.59 o 
   1  -3   8      649.08      616.92      8.90 o 
   2  -3   8       12.11        7.96      0.93 o 
   3  -3   8      582.30      518.53      8.98 o 
   4  -3   8      236.95      233.22      4.97 o 
   5  -3   8      372.64      339.32      5.61 o 
   6  -3   8      150.77      149.37      3.44 o 
   7  -3   8      422.46      410.12      7.18 o 
   8  -3   8      156.72      169.68      4.02 o 
   9  -3   8       77.38       87.94      5.17 o 
  10  -3   8      275.22      271.90      7.94 o 
  11  -3   8       99.77      108.84      7.67 o 
  12  -3   8        8.77       10.68      2.04 o 
 -12  -2   8      200.71      206.13      7.07 o 
 -11  -2   8      131.64      141.50      5.61 o 
 -10  -2   8      248.24      245.36      7.37 o 
  -9  -2   8       14.35       14.93      2.19 o 
  -8  -2   8       48.80       48.12      2.74 o 
  -7  -2   8       88.12       92.39      3.17 o 
  -6  -2   8      108.70       98.54      3.93 o 
  -5  -2   8      966.93      957.81     15.40 o 
  -4  -2   8      279.14      299.47      4.63 o 
  -3  -2   8      146.27      168.54      3.10 o 
  -2  -2   8       17.59       12.35      0.89 o 
  -1  -2   8      412.22      476.96      6.09 o 
   0  -2   8      487.44      556.05      7.22 o 
   1  -2   8      332.33      400.30      6.07 o 
   2  -2   8       35.88       39.21      1.49 o 
   3  -2   8      461.04      495.87      5.89 o 
   4  -2   8      600.35      593.12      8.71 o 
   5  -2   8      132.06      140.67      3.29 o 
   6  -2   8      122.39      113.51      2.65 o 
   7  -2   8      208.41      204.55      4.36 o 
   8  -2   8       16.41       13.53      2.50 o 
   9  -2   8       32.13       29.13      2.58 o 
  10  -2   8      162.64      174.47      8.28 o 
  11  -2   8      138.06      141.08      8.89 o 
  12  -2   8       98.86      107.57      4.94 o 
 -12  -1   8      246.33      269.59      7.98 o 
 -11  -1   8      581.23      608.67     22.90 o 
 -10  -1   8       45.02       45.90      3.22 o 
  -9  -1   8      426.47      419.81      9.99 o 
  -8  -1   8      199.25      203.02      5.35 o 
  -7  -1   8      173.93      186.90      4.83 o 
  -6  -1   8      407.77      400.03      6.65 o 
  -5  -1   8      195.30      178.53      3.75 o 
  -4  -1   8       36.94       45.24      1.75 o 
  -3  -1   8      177.69      181.68      3.53 o 
  -2  -1   8     1171.25     1154.51     11.84 o 
  -1  -1   8      573.55      671.10      7.27 o 
   0  -1   8       33.45       45.32      1.15 o 
   1  -1   8      384.41      466.18      5.51 o 
   2  -1   8      189.68      215.95      3.08 o 
   3  -1   8      664.67      695.69     10.42 o 
   4  -1   8      400.80      430.23      5.29 o 
   5  -1   8       73.33       70.03      1.62 o 
   6  -1   8      217.34      197.97      3.62 o 
   7  -1   8      103.45       93.51      3.82 o 
   8  -1   8      245.64      238.76      9.36 o 
   9  -1   8      263.25      248.56      7.33 o 
  10  -1   8       66.83       71.81      3.88 o 
  11  -1   8       19.52       15.86      2.32 o 
  12  -1   8       30.50       33.74      4.09 o 
 -12   0   8       86.32       87.69      4.35 o 
 -11   0   8        0.23        0.96      1.88 o 
 -10   0   8       12.39       12.49      2.17 o 
  -9   0   8        2.35        1.77      1.88 o 
  -8   0   8      384.14      390.71      6.88 o 
  -7   0   8      137.60      154.86      4.82 o 
  -6   0   8     1479.77     1409.95     18.49 o 
  -5   0   8      827.86      725.47     12.03 o 
  -4   0   8      118.78      118.32      2.78 o 
  -3   0   8     1717.81     1865.58     20.54 o 
  -2   0   8     1057.76     1229.24     13.39 o 
  -1   0   8      271.52      337.31      3.78 o 
   0   0   8      445.14      428.41      5.30 o 
   1   0   8       56.81       52.43      1.36 o 
   2   0   8     1221.05     1368.95     13.21 o 
   3   0   8      110.63       69.76      1.35 o 
   4   0   8      377.92      362.31      4.25 o 
   5   0   8        8.34        5.85      0.69 o 
   6   0   8       21.56       18.72      1.16 o 
   7   0   8      243.52      237.20      6.11 o 
   8   0   8        0.78        0.10      1.21 o 
   9   0   8       23.59       16.68      2.82 o 
  10   0   8       35.46       42.80      2.94 o 
  11   0   8        2.28        3.19      1.77 o 
  12   0   8        5.44       14.42      3.12 o 
 -12   1   8      244.99      263.39     12.25 o 
 -11   1   8      580.19      594.81     20.19 o 
 -10   1   8       42.07       39.88      2.65 o 
  -9   1   8      426.69      424.02      8.07 o 
  -8   1   8      197.49      210.00      4.51 o 
  -7   1   8      175.41      182.67      4.01 o 
  -6   1   8      409.31      391.93      6.50 o 
  -5   1   8      196.28      179.81      3.71 o 
  -4   1   8       37.84       48.93      1.58 o 
  -3   1   8      177.71      176.77      2.97 o 
  -2   1   8     1172.99     1167.74     14.88 o 
  -1   1   8      572.59      670.12      6.57 o 
   0   1   8       33.40       46.14      1.10 o 
   1   1   8      381.69      462.89      7.07 o 
   2   1   8      187.52      210.53      2.49 o 
   3   1   8      666.00      691.41      6.45 o 
   4   1   8      397.44      431.56      4.97 o 
   5   1   8       74.33       69.84      2.59 o 
   6   1   8      225.29      206.89      5.94 o 
   7   1   8      104.35       95.66      3.08 o 
   8   1   8      238.45      248.12      6.59 o 
   9   1   8      261.14      248.21      5.48 o 
  10   1   8       67.43       69.73      3.34 o 
  11   1   8       19.73       18.55      2.09 o 
 -12   2   8      196.27      206.51     10.76 o 
 -11   2   8      136.08      142.87      5.92 o 
 -10   2   8      250.16      255.70      7.81 o 
  -9   2   8       13.05       11.84      2.32 o 
  -8   2   8       46.86       49.75      2.12 o 
  -7   2   8       84.87       84.29      2.56 o 
  -6   2   8      107.19       97.08      2.65 o 
  -5   2   8      972.88      965.95     12.96 o 
  -4   2   8      277.43      292.65      4.36 o 
  -3   2   8      145.20      167.11      2.87 o 
  -2   2   8       16.95       10.61      0.75 o 
  -1   2   8      417.92      494.19      5.33 o 
   0   2   8      486.13      552.70      5.58 o 
   1   2   8      326.45      391.71      5.07 o 
   2   2   8       36.69       40.82      0.90 o 
   3   2   8      461.64      503.03      5.23 o 
   4   2   8      600.90      585.86      7.68 o 
   5   2   8      137.26      141.52      3.44 o 
   6   2   8      123.33      116.02      3.17 o 
   7   2   8      210.36      204.76      4.64 o 
   8   2   8       16.11       12.35      1.19 o 
   9   2   8       31.15       31.25      1.66 o 
  10   2   8      161.60      171.08      8.60 o 
 -12   3   8        1.10        5.25      2.18 o 
 -11   3   8       91.67       90.09      4.72 o 
 -10   3   8      351.89      359.84     10.30 o 
  -9   3   8      169.82      172.91      5.99 o 
  -8   3   8       40.86       40.56      2.88 o 
  -7   3   8       39.48       43.48      2.45 o 
  -6   3   8       51.57       46.65      3.51 o 
  -5   3   8        3.63        4.00      0.90 o 
  -4   3   8      492.21      452.23      5.92 o 
  -3   3   8       47.84       53.19      1.40 o 
  -2   3   8       16.41       20.96      1.28 o 
  -1   3   8      129.92      140.18      2.11 o 
   0   3   8     1133.30     1226.49     14.20 o 
   1   3   8      650.41      635.21      8.95 o 
   2   3   8       13.33        8.51      0.68 o 
   3   3   8      585.74      527.83      7.67 o 
   4   3   8      241.06      239.89      3.67 o 
   5   3   8      365.85      333.17      5.29 o 
   6   3   8      153.13      154.56      3.22 o 
   7   3   8      426.19      415.67      7.35 o 
   8   3   8      154.04      163.45      5.49 o 
   9   3   8       76.59       91.19      4.75 o 
  10   3   8      271.29      272.24      8.10 o 
  11   3   8       98.45      102.97      6.92 o 
  12   3   8        9.40       10.97      3.60 o 
 -12   4   8      347.29      369.12     10.60 o 
 -11   4   8       26.54       26.60      2.98 o 
 -10   4   8      153.22      150.53      6.43 o 
  -9   4   8       36.35       38.37      3.37 o 
  -8   4   8       98.04       98.37      6.46 o 
  -7   4   8       91.08       92.61      3.48 o 
  -6   4   8       26.07       25.77      1.88 o 
  -5   4   8      146.96      155.25      3.58 o 
  -4   4   8      543.45      489.10      7.73 o 
  -3   4   8        3.26       10.56      2.48 o 
  -2   4   8     1091.99     1088.52     14.52 o 
  -1   4   8     1493.05     1546.13     19.93 o 
   0   4   8      693.59      739.74     10.41 o 
   1   4   8      945.80      884.09     14.32 o 
   2   4   8      420.91      418.26      9.49 o 
   3   4   8       11.63       11.19      1.61 o 
   4   4   8      495.03      505.48      9.08 o 
   5   4   8       73.30       66.19      4.86 o 
   6   4   8       69.32       70.72      3.17 o 
   7   4   8      281.78      274.89      9.62 o 
   8   4   8      144.68      156.11      5.23 o 
   9   4   8       32.59       32.45      2.74 o 
  10   4   8      143.48      160.78      5.90 o 
  11   4   8       32.61       37.06      3.36 o 
  12   4   8      218.52      239.90     11.14 o 
 -12   5   8       84.31       88.23      4.92 o 
 -11   5   8      112.64      106.13      5.11 o 
 -10   5   8      119.31      131.82      5.44 o 
  -9   5   8      224.37      222.96      7.02 o 
  -8   5   8       14.97       17.30      2.16 o 
  -7   5   8       89.53       91.03      3.46 o 
  -6   5   8       44.49       33.42      2.09 o 
  -5   5   8      306.88      285.00      5.41 o 
  -4   5   8      242.57      211.17      4.27 o 
  -3   5   8      154.37      153.73      3.42 o 
  -2   5   8      245.94      244.65      4.51 o 
  -1   5   8      857.14      786.81     10.94 o 
   0   5   8      962.49      912.13     22.07 o 
   1   5   8      324.90      325.94      7.84 o 
   2   5   8      373.65      376.51      8.70 o 
   3   5   8      514.83      499.57      8.68 o 
   4   5   8      109.93       91.37      2.96 o 
   5   5   8      135.21      124.08      4.11 o 
   6   5   8       30.76       30.95      2.21 o 
   7   5   8      217.85      222.02      6.17 o 
   8   5   8      333.60      337.33      8.52 o 
   9   5   8      232.76      224.16      6.95 o 
  10   5   8       44.32       50.48      3.74 o 
  11   5   8       58.83       59.93      4.02 o 
  12   5   8       11.27       11.19      2.45 o 
 -11   6   8       31.08       25.15      2.97 o 
 -10   6   8      217.83      219.36      7.18 o 
  -9   6   8       50.22       47.82      4.57 o 
  -8   6   8      273.02      264.71      7.44 o 
  -7   6   8      253.54      258.67      6.30 o 
  -6   6   8       44.87       43.50      2.55 o 
  -5   6   8      789.35      727.83     10.91 o 
  -4   6   8      456.69      441.91      7.22 o 
  -3   6   8      496.98      489.47      7.71 o 
  -2   6   8      175.06      173.24      3.65 o 
  -1   6   8      237.19      259.95      4.69 o 
   0   6   8      102.38      111.59      3.46 o 
   1   6   8      763.20      736.66     15.31 o 
   2   6   8      281.23      273.53      6.97 o 
   3   6   8      531.29      490.96     11.03 o 
   4   6   8      115.32       93.66      2.98 o 
   5   6   8       83.61       84.09      3.27 o 
   6   6   8       17.96       20.24      2.36 o 
   7   6   8        6.84        5.14      1.46 o 
   8   6   8      129.43      128.04      5.92 o 
   9   6   8      118.62      105.14      7.35 o 
  10   6   8      163.05      162.35      5.96 o 
  11   6   8        2.17        2.72      1.85 o 
 -11   7   8       99.22       94.26      5.45 o 
 -10   7   8      123.75      122.31      5.24 o 
  -9   7   8      213.72      210.22      6.72 o 
  -8   7   8       37.55       41.22      3.66 o 
  -7   7   8      102.59      106.15      4.24 o 
  -6   7   8      239.24      222.23      4.85 o 
  -5   7   8      142.14      138.57      3.58 o 
  -4   7   8       52.34       42.56      1.92 o 
  -3   7   8      117.77       97.89      3.82 o 
  -2   7   8     2178.46     2104.61     26.67 o 
  -1   7   8      284.52      263.89      7.56 o 
   0   7   8      123.28      135.84      3.62 o 
   1   7   8      385.11      365.67      8.65 o 
   2   7   8      754.25      716.19     20.90 o 
   3   7   8      436.36      444.74     10.36 o 
   4   7   8       41.64       42.67      2.73 o 
   5   7   8       49.57       57.98      2.71 o 
   6   7   8       14.03        9.58      1.50 o 
   7   7   8       48.56       45.91      2.77 o 
   8   7   8       35.23       39.43      2.73 o 
   9   7   8      112.92      101.29      5.42 o 
  10   7   8       71.99       70.80      3.99 o 
  11   7   8      112.22      118.54      5.27 o 
 -11   8   8       72.32       75.28      4.30 o 
 -10   8   8      259.73      275.54      8.13 o 
  -9   8   8       67.41       75.39      3.96 o 
  -8   8   8      117.74      117.16      4.64 o 
  -7   8   8      112.84      117.28      6.14 o 
  -6   8   8      414.33      418.11      9.51 o 
  -5   8   8      273.95      250.83      8.48 o 
  -4   8   8      200.13      184.75      4.10 o 
  -3   8   8      399.42      382.26      6.56 o 
  -2   8   8      264.12      251.55      4.80 o 
  -1   8   8      309.84      301.26      6.21 o 
   0   8   8       91.72       80.94      2.84 o 
   1   8   8      116.91      116.21      5.64 o 
   2   8   8       82.99       77.82      3.23 o 
   3   8   8      403.63      353.81      8.81 o 
   4   8   8      108.44       97.90      4.02 o 
   5   8   8       13.71        7.87      1.97 o 
   6   8   8      338.43      320.98      7.52 o 
   7   8   8       50.79       56.82      2.95 o 
   8   8   8      247.41      250.76      6.95 o 
   9   8   8        5.01        1.97      1.43 o 
  10   8   8      132.43      151.78      7.07 o 
  11   8   8       95.23       96.14      6.72 o 
 -10   9   8       84.37       86.03      4.27 o 
  -9   9   8      141.92      141.42      5.35 o 
  -8   9   8       44.10       40.75      2.88 o 
  -7   9   8      213.55      210.59      6.13 o 
  -6   9   8       81.09       86.03      4.09 o 
  -5   9   8       84.24       94.24      2.91 o 
  -4   9   8      787.15      755.70     11.21 o 
  -3   9   8      180.14      198.35      4.26 o 
  -2   9   8      321.73      318.66      6.46 o 
  -1   9   8      294.84      279.80      5.88 o 
   0   9   8      954.07      932.79     14.99 o 
   1   9   8      129.02      120.08      3.38 o 
   2   9   8       56.49       58.29      2.76 o 
   3   9   8       29.29       26.00      3.08 o 
   4   9   8      580.04      570.85     12.86 o 
   5   9   8      113.36      105.41      5.07 o 
   6   9   8       51.14       55.31      3.98 o 
   7   9   8      229.10      215.57     12.52 o 
   8   9   8       22.63       24.51      2.21 o 
   9   9   8       57.17       53.58      3.28 o 
  10   9   8      107.51      121.62      4.90 o 
 -10  10   8       34.12       41.39      3.13 o 
  -9  10   8       99.68      104.84      4.46 o 
  -8  10   8      106.55      106.41      4.38 o 
  -7  10   8       23.07       24.70      2.18 o 
  -6  10   8      234.91      221.58      5.26 o 
  -5  10   8       58.87       54.77      2.40 o 
  -4  10   8      291.00      282.67      5.86 o 
  -3  10   8      195.98      210.69      6.84 o 
  -2  10   8        1.71        1.59      0.75 o 
  -1  10   8      440.76      415.66      7.73 o 
   0  10   8       58.08       50.61      1.96 o 
   1  10   8      294.26      286.80      7.25 o 
   2  10   8      136.37      130.58      5.20 o 
   3  10   8       90.73       89.11      3.86 o 
   4  10   8       94.60      101.67      4.50 o 
   5  10   8      256.02      269.60      8.77 o 
   6  10   8      233.38      218.74      8.10 o 
   7  10   8      156.08      140.63      6.54 o 
   8  10   8      308.43      323.36      7.91 o 
   9  10   8      114.10      111.07      4.40 o 
  10  10   8       38.41       44.12      3.02 o 
  -9  11   8      188.92      203.76      6.15 o 
  -8  11   8       84.84       84.60      6.54 o 
  -7  11   8      276.34      285.45      7.16 o 
  -6  11   8       40.00       40.49      2.01 o 
  -5  11   8      111.34      103.05      2.90 o 
  -4  11   8      238.66      238.45     10.40 o 
  -3  11   8      310.07      293.03     12.51 o 
  -2  11   8      287.41      284.83     12.11 o 
  -1  11   8       31.47       34.10      4.17 o 
   0  11   8       59.42       55.38      5.17 o 
   1  11   8       83.35       70.93      5.66 o 
   2  11   8      634.84      632.14     20.74 o 
   3  11   8      112.71      109.23      3.93 o 
   4  11   8       33.32       30.17      2.32 o 
   5  11   8       34.99       30.41      2.70 o 
   6  11   8       58.32       67.16      4.01 o 
   7  11   8      750.15      738.62     20.03 o 
   8  11   8       75.69       73.51      4.74 o 
   9  11   8       79.49       92.24      5.59 o 
  -8  12   8       72.51       82.47      7.04 o 
  -7  12   8      114.33      121.48      8.10 o 
  -6  12   8      283.62      294.69      9.44 o 
  -5  12   8      163.10      162.15      6.63 o 
  -4  12   8      162.29      167.17      9.50 o 
  -3  12   8      425.87      427.48     16.42 o 
  -2  12   8       17.32       21.26      3.89 o 
  -1  12   8      444.98      459.16     16.61 o 
   0  12   8       55.16       54.91      5.33 o 
   1  12   8      100.34      105.22      7.20 o 
   2  12   8      174.56      173.17      9.34 o 
   3  12   8      541.62      530.47     19.01 o 
   5  12   8      374.36      391.67     10.21 o 
   6  12   8       89.47       86.03      4.15 o 
   7  12   8       40.16       46.45      3.48 o 
   8  12   8      107.46      108.94      5.47 o 
  -7  13   8      193.78      187.84     10.57 o 
  -6  13   8       24.23       19.16      3.01 o 
  -5  13   8      437.90      442.36     17.70 o 
  -4  13   8      235.59      236.68     11.87 o 
  -3  13   8       92.47       73.54      6.35 o 
  -2  13   8      121.90      114.56      7.80 o 
  -1  13   8       24.01       15.74      3.58 o 
   0  13   8      270.85      262.70     12.13 o 
   1  13   8       22.59       24.03      4.17 o 
   2  13   8      155.71      144.49      8.89 o 
   3  13   8        7.08        5.55      2.91 o 
   4  13   8      154.29      182.57     10.02 o 
   7  13   8       67.00       69.89      3.55 o 
  -6  14   8      118.37      113.49      8.65 o 
  -5  14   8       56.38       66.02      6.71 o 
  -4  14   8      184.75      186.34     10.83 o 
  -3  14   8      376.16      408.30     16.75 o 
  -2  14   8      102.80      102.05      7.80 o 
  -1  14   8      166.86      175.56     10.24 o 
   0  14   8       26.29       21.35      4.17 o 
   1  14   8      362.43      373.06     15.62 o 
   2  14   8       58.26       43.30      5.43 o 
   3  14   8      379.86      374.41     16.00 o 
   4  14   8       42.20       36.95      5.36 o 
   5  14   8       52.14       54.20      6.16 o 
  -5  15   8      142.52      135.25      9.53 o 
  -4  15   8      118.59      114.11      8.77 o 
  -3  15   8      241.86      254.24     12.92 o 
  -2  15   8      385.53      390.36     16.75 o 
  -1  15   8       11.52       11.04      3.93 o 
   0  15   8      242.69      241.92     12.37 o 
   1  15   8        8.10        6.16      3.32 o 
   2  15   8      173.99      172.74     10.26 o 
   3  15   8      225.55      259.78     13.06 o 
   4  15   8       47.22       45.00      5.92 o 
   5  15   8      193.51      203.52     11.66 o 
  -3  16   8       68.56       66.05      7.01 o 
  -2  16   8      100.30      109.91      8.65 o 
  -1  16   8      101.67      112.85      8.79 o 
   0  16   8      131.19      119.56      8.86 o 
   1  16   8      214.55      214.90     11.92 o 
   2  16   8       44.26       54.15      6.40 o 
   3  16   8      234.76      233.01     12.68 o 
   0 -16   9       10.67       10.00      2.91 o 
   1 -16   9       56.31       75.15      5.38 o 
   0 -15   9       63.02       72.30      5.14 o 
   1 -15   9        7.05        5.02      2.37 o 
   2 -15   9       43.91       37.63      3.84 o 
   3 -15   9       47.54       46.66      4.27 o 
   4 -15   9       30.31       25.31      3.63 o 
  -1 -14   9       15.38       21.90      3.15 o 
   0 -14   9       79.55       94.94      5.59 o 
   1 -14   9       39.74       38.72      3.70 o 
   2 -14   9      281.62      322.87     11.33 o 
   3 -14   9       62.30       69.01      4.91 o 
   4 -14   9       90.66       84.84      5.57 o 
   5 -14   9      233.92      219.36     18.62 o 
   6 -14   9       21.84       19.92      2.90 o 
  -7 -13   9       25.26       27.77      4.95 o 
  -1 -13   9       49.01       43.56      3.89 o 
   0 -13   9       28.76       27.77      3.20 o 
   1 -13   9       11.96        3.89      1.99 o 
   2 -13   9      277.66      267.49      9.81 o 
   3 -13   9      190.33      181.15      7.87 o 
   4 -13   9      372.08      382.16     12.92 o 
   5 -13   9      135.36      121.20      5.21 o 
   6 -13   9      143.14      156.97      6.08 o 
   7 -13   9        8.97       11.42      3.57 o 
  -8 -12   9       63.21       58.58      6.52 o 
  -2 -12   9      158.83      141.48      6.83 o 
  -1 -12   9       38.67       50.60      4.10 o 
   0 -12   9      169.36      185.09      7.82 o 
   1 -12   9       44.42       49.20      4.01 o 
   2 -12   9      114.74      117.38      6.02 o 
   3 -12   9       33.74       34.84      3.44 o 
   4 -12   9       65.92       67.33      4.83 o 
   5 -12   9       24.80       24.27      3.22 o 
   6 -12   9      221.78      223.84      7.31 o 
   7 -12   9      182.48      188.96      6.82 o 
   8 -12   9        6.62       12.13      2.73 o 
  -9 -11   9        8.88        9.95      4.34 o 
  -8 -11   9       39.24       27.13      4.88 o 
  -2 -11   9      390.89      371.64     12.80 o 
  -1 -11   9      105.30      107.66      5.64 o 
   0 -11   9      530.19      478.85     14.84 o 
   1 -11   9      201.94      185.73      7.77 o 
   2 -11   9      131.27      132.26      6.35 o 
   3 -11   9       51.73       38.27      3.58 o 
   4 -11   9      141.14      130.34      6.71 o 
   5 -11   9      212.63      198.40      6.54 o 
   6 -11   9      107.75      100.12      4.78 o 
   7 -11   9       98.56       93.61      4.70 o 
   8 -11   9       44.67       39.54      3.49 o 
  -9 -10   9       60.27       68.70      6.97 o 
  -8 -10   9      242.58      250.49     12.25 o 
  -2 -10   9      681.00      650.22     19.17 o 
  -1 -10   9      525.27      486.04     14.98 o 
   0 -10   9        9.59       11.79      4.08 o 
   1 -10   9      547.21      558.29     16.49 o 
   2 -10   9      144.89      133.78      6.28 o 
   3 -10   9       46.79       49.39      4.01 o 
   4 -10   9      154.05      147.26      7.06 o 
   5 -10   9       26.47       30.46      2.68 o 
   6 -10   9       91.46       91.28      3.51 o 
   7 -10   9      109.01      116.20      5.17 o 
   8 -10   9       17.16       14.87      2.50 o 
   9 -10   9       60.48       57.16      4.48 o 
 -10  -9   9       91.54       94.65      4.32 o 
  -9  -9   9      102.41      102.93      4.29 o 
  -8  -9   9      189.73      208.62     11.07 o 
  -5  -9   9       81.07      106.45      7.56 o 
  -4  -9   9      155.11      149.63      8.82 o 
  -2  -9   9      199.06      204.23      8.18 o 
  -1  -9   9      166.92      153.40      6.75 o 
   0  -9   9      731.43      687.05     20.59 o 
   1  -9   9      122.82      117.07      4.65 o 
   2  -9   9      504.07      492.27     12.03 o 
   3  -9   9      315.31      311.65      8.61 o 
   4  -9   9       28.61       29.32      3.22 o 
   5  -9   9      176.60      184.52      6.01 o 
   6  -9   9       48.34       40.29      2.41 o 
   7  -9   9       29.69       32.30      2.28 o 
   8  -9   9        2.57        3.73      1.79 o 
   9  -9   9      101.21      101.05      5.24 o 
  10  -9   9       23.52       21.62      3.08 o 
 -10  -8   9       76.18       75.82      3.93 o 
  -9  -8   9       75.91       73.91      3.71 o 
  -8  -8   9      473.81      472.34      9.58 o 
  -6  -8   9      139.20      141.86      9.50 o 
  -5  -8   9      111.09      105.89      7.68 o 
  -4  -8   9      271.15      275.64     12.32 o 
  -3  -8   9      283.76      307.58     12.77 o 
  -2  -8   9      193.14      190.25      7.84 o 
  -1  -8   9      760.17      751.34     20.62 o 
   0  -8   9      329.07      325.55     10.76 o 
   1  -8   9      863.42      842.34     17.78 o 
   2  -8   9      158.88      146.81      7.15 o 
   3  -8   9      120.42      121.27      5.58 o 
   4  -8   9      988.41      984.17     20.56 o 
   5  -8   9      321.52      295.13      5.83 o 
   6  -8   9       56.73       48.19      3.19 o 
   7  -8   9       11.80       10.04      1.73 o 
   8  -8   9       58.42       66.22      3.17 o 
   9  -8   9       79.00       81.29      4.57 o 
  10  -8   9      166.88      172.49      6.91 o 
 -11  -7   9      126.54      127.92      5.82 o 
 -10  -7   9       93.38       91.72      4.16 o 
  -9  -7   9      341.73      372.03      8.41 o 
  -8  -7   9       42.96       41.25      2.73 o 
  -7  -7   9      136.26      132.20      4.93 o 
  -6  -7   9       17.77       11.37      1.97 o 
  -5  -7   9      313.59      301.12     10.01 o 
  -4  -7   9      224.78      221.91      7.20 o 
  -3  -7   9     1225.83     1198.18     26.21 o 
  -2  -7   9      345.43      320.31      7.02 o 
  -1  -7   9       16.05       10.83      1.69 o 
   0  -7   9     1135.95     1096.76     21.49 o 
   1  -7   9      300.03      326.61      7.13 o 
   2  -7   9     1164.77     1134.01     18.88 o 
   3  -7   9      309.97      279.52      9.52 o 
   4  -7   9       43.08       46.61      3.02 o 
   5  -7   9      256.38      240.11      5.01 o 
   6  -7   9       36.60       43.28      2.16 o 
   7  -7   9       25.20       26.25      2.08 o 
   8  -7   9      124.26      128.45      4.34 o 
   9  -7   9      315.95      333.86      6.70 o 
  10  -7   9       71.74       83.12      4.75 o 
  11  -7   9      170.11      179.43      7.05 o 
 -11  -6   9      203.23      206.61      7.39 o 
 -10  -6   9       87.16       86.88      4.09 o 
  -9  -6   9      120.65      114.68      4.30 o 
  -8  -6   9      211.69      210.74      5.66 o 
  -7  -6   9      147.72      138.43      4.96 o 
  -6  -6   9      561.85      556.35     14.96 o 
  -5  -6   9       71.95       88.05      2.89 o 
  -4  -6   9      226.67      227.59      5.60 o 
  -3  -6   9      502.52      496.19      8.50 o 
  -2  -6   9      417.84      428.45      7.12 o 
  -1  -6   9     2063.65     2050.67     31.74 o 
   0  -6   9      737.51      694.00     16.51 o 
   1  -6   9      780.27      784.63     16.35 o 
   2  -6   9     1364.70     1293.20     21.11 o 
   3  -6   9      763.15      703.23     15.23 o 
   4  -6   9      319.80      309.85      8.31 o 
   5  -6   9      108.05      113.31      3.46 o 
   6  -6   9      495.89      475.64      7.44 o 
   7  -6   9      390.43      388.21      6.34 o 
   8  -6   9      100.13       97.46      3.24 o 
   9  -6   9       21.72       26.18      2.89 o 
  10  -6   9       76.00       80.93      4.60 o 
  11  -6   9       52.23       53.39      4.05 o 
 -11  -5   9      129.73      134.27      6.87 o 
 -10  -5   9       74.86       75.61      8.12 o 
  -9  -5   9      270.45      285.78      6.96 o 
  -8  -5   9      170.10      177.71      7.66 o 
  -7  -5   9      816.78      802.23     14.04 o 
  -6  -5   9       61.42       64.72      2.89 o 
  -5  -5   9     1184.38     1153.69     16.45 o 
  -4  -5   9        2.78        2.78      0.83 o 
  -3  -5   9      617.80      595.55      9.69 o 
  -2  -5   9      887.14      865.11     11.42 o 
  -1  -5   9      198.75      185.68      3.86 o 
   0  -5   9     3683.53     3631.66     45.28 o 
   1  -5   9      217.53      229.65      5.02 o 
   2  -5   9      324.89      332.88      5.88 o 
   3  -5   9       58.19       57.91      2.44 o 
   4  -5   9      797.37      759.31     12.67 o 
   5  -5   9      438.88      409.43      6.19 o 
   6  -5   9       46.74       44.83      1.88 o 
   7  -5   9      363.78      360.23      5.95 o 
   8  -5   9      144.99      142.21      5.16 o 
   9  -5   9      122.98      120.45      6.27 o 
  10  -5   9      135.34      133.96      5.66 o 
  11  -5   9      196.12      203.59      7.22 o 
 -12  -4   9        9.91        5.52      2.44 o 
 -11  -4   9       52.54       51.66      5.27 o 
 -10  -4   9       54.42       57.83      3.85 o 
  -9  -4   9      410.06      408.41     10.10 o 
  -8  -4   9      530.16      508.08     10.44 o 
  -7  -4   9      115.62      108.12      5.79 o 
  -6  -4   9      353.24      331.20      7.10 o 
  -5  -4   9      208.97      217.46      4.54 o 
  -4  -4   9      801.45      758.23     10.22 o 
  -3  -4   9      946.69      931.12     11.98 o 
  -2  -4   9      515.84      516.73      6.81 o 
  -1  -4   9     1868.22     1876.57     21.76 o 
   0  -4   9      329.05      330.00      5.49 o 
   1  -4   9     1410.00     1456.66     19.13 o 
   2  -4   9      668.76      616.12      9.22 o 
   3  -4   9     1022.06      955.69     15.25 o 
   4  -4   9      735.28      697.41     10.30 o 
   5  -4   9      204.04      186.63      3.59 o 
   6  -4   9      587.62      534.68      7.63 o 
   7  -4   9        2.29        2.27      0.91 o 
   8  -4   9      131.43      142.80      4.37 o 
   9  -4   9       46.00       50.46      3.44 o 
  10  -4   9       72.12       64.79      4.04 o 
  11  -4   9       92.18       98.58     10.46 o 
 -12  -3   9      119.30      129.68      5.67 o 
 -11  -3   9        9.26        9.27      4.57 o 
 -10  -3   9      191.27      188.96      6.45 o 
  -9  -3   9      460.96      467.85     11.08 o 
  -8  -3   9      121.65      125.44      5.93 o 
  -7  -3   9      915.21      928.50     15.58 o 
  -6  -3   9        2.20        3.17      1.26 o 
  -5  -3   9     2858.17     2773.10     40.45 o 
  -4  -3   9      133.35      120.67      3.08 o 
  -3  -3   9      403.77      398.74      6.57 o 
  -2  -3   9     1568.26     1590.90     16.03 o 
  -1  -3   9       85.62       72.66      1.75 o 
   0  -3   9     1348.02     1316.42     15.77 o 
   1  -3   9      141.01      143.48      3.04 o 
   2  -3   9     1608.85     1634.69     21.17 o 
   3  -3   9      546.37      545.30      9.43 o 
   4  -3   9      392.14      410.29      7.49 o 
   5  -3   9      620.53      624.16      9.06 o 
   6  -3   9       84.16       74.19      2.22 o 
   7  -3   9      265.28      250.49      5.48 o 
   8  -3   9       26.02       23.74      3.01 o 
   9  -3   9       99.64       97.60      6.64 o 
  10  -3   9      141.85      125.60      5.29 o 
  11  -3   9      138.26      156.13      6.66 o 
  12  -3   9        7.16        5.74      3.20 o 
 -12  -2   9        0.74        0.20      3.10 o 
 -11  -2   9      174.76      187.06     11.80 o 
 -10  -2   9      332.63      350.05     10.40 o 
  -9  -2   9      218.01      221.12      6.73 o 
  -8  -2   9      217.21      194.35      6.88 o 
  -7  -2   9      221.41      213.06      7.53 o 
  -6  -2   9      978.80      972.54     16.71 o 
  -5  -2   9     1160.68     1116.06     17.49 o 
  -4  -2   9     1371.44     1338.43     18.83 o 
  -3  -2   9     1006.99     1025.02     11.51 o 
  -2  -2   9      275.82      278.94      3.67 o 
  -1  -2   9     1422.12     1436.56     14.52 o 
   0  -2   9        3.36        3.18      0.79 o 
   1  -2   9     1146.34     1189.00     13.86 o 
   2  -2   9        6.38        9.95      0.85 o 
   3  -2   9      679.59      708.89      9.08 o 
   4  -2   9     1285.32     1227.60     14.47 o 
   5  -2   9      229.56      228.15      7.78 o 
   6  -2   9      647.52      659.35     11.62 o 
   7  -2   9       62.13       66.85      4.93 o 
   8  -2   9      130.28      136.54      4.92 o 
   9  -2   9      138.12      140.73      5.14 o 
  10  -2   9       63.58       75.88      5.74 o 
  11  -2   9      159.04      158.85      8.27 o 
  12  -2   9       64.32       66.77      5.62 o 
 -12  -1   9       57.79       61.91      4.08 o 
 -11  -1   9      220.22      236.29     10.55 o 
 -10  -1   9       50.92       45.15      4.78 o 
  -9  -1   9      187.97      189.76      6.06 o 
  -8  -1   9      220.63      207.23      6.12 o 
  -7  -1   9      910.47      939.10     15.69 o 
  -6  -1   9        6.52        6.44      1.13 o 
  -5  -1   9     1113.30     1071.96     14.38 o 
  -4  -1   9      812.79      801.70     11.19 o 
  -3  -1   9     1293.35     1271.21     15.33 o 
  -2  -1   9     1188.34     1193.45     12.31 o 
  -1  -1   9       26.35       29.67      1.13 o 
   0  -1   9     2501.50     2690.07     27.77 o 
   1  -1   9      140.76      130.02      2.54 o 
   2  -1   9     2146.78     2261.96     22.68 o 
   3  -1   9      352.23      358.27      4.34 o 
   4  -1   9     1767.42     1723.84     16.40 o 
   5  -1   9      244.39      258.31      4.19 o 
   6  -1   9      106.11      101.93      3.15 o 
   7  -1   9      523.31      513.44     11.15 o 
   8  -1   9      183.49      157.95      7.42 o 
   9  -1   9       48.46       56.31      4.81 o 
  10  -1   9       63.76       61.78      5.05 o 
  11  -1   9        5.97        5.42      2.02 o 
  12  -1   9       11.52       15.27      2.86 o 
 -12   0   9      155.42      163.40      9.55 o 
 -11   0   9        2.71        0.87      1.81 o 
 -10   0   9        9.64        9.33      2.09 o 
  -9   0   9      276.11      300.48      7.83 o 
  -8   0   9      524.11      516.76     11.30 o 
  -7   0   9       36.41       30.66      1.85 o 
  -6   0   9     1772.45     1785.21     22.98 o 
  -5   0   9       47.88       45.37      1.98 o 
  -4   0   9     1213.74     1156.20     17.87 o 
  -3   0   9       40.26       43.55      1.52 o 
  -2   0   9       15.28        9.90      0.71 o 
  -1   0   9     2107.54     2119.96     18.01 o 
   0   0   9       14.92       22.40      1.04 o 
   1   0   9      927.79      943.66      9.81 o 
   2   0   9       14.86       25.19      0.95 o 
   3   0   9        0.20        0.52      0.39 o 
   4   0   9      665.11      656.78      7.14 o 
   5   0   9      193.42      208.27      4.06 o 
   6   0   9     1745.43     1673.04     29.36 o 
   7   0   9      124.23      122.17      6.14 o 
   8   0   9      313.77      323.96     11.28 o 
   9   0   9      444.05      494.59     15.57 o 
  10   0   9        0.22        1.42      2.25 o 
  11   0   9      161.05      167.23      5.57 o 
  12   0   9      228.14      254.27     13.46 o 
 -12   1   9       53.15       48.91      5.78 o 
 -11   1   9      212.51      223.36     10.88 o 
 -10   1   9       53.10       50.89      3.13 o 
  -9   1   9      191.74      196.22      9.81 o 
  -8   1   9      218.95      206.06      5.54 o 
  -7   1   9      896.85      937.66     13.28 o 
  -6   1   9        7.17        6.90      1.12 o 
  -5   1   9     1098.89     1054.14     14.30 o 
  -4   1   9      814.98      814.60      9.91 o 
  -3   1   9     1324.62     1301.37     14.72 o 
  -2   1   9     1176.53     1192.66     13.66 o 
  -1   1   9       26.71       29.33      0.92 o 
   0   1   9     2514.86     2639.38     23.71 o 
   1   1   9      139.27      125.02      2.22 o 
   2   1   9     2140.09     2226.14     19.12 o 
   3   1   9      340.12      342.40      3.77 o 
   4   1   9     1779.32     1733.96     19.60 o 
   5   1   9      244.21      253.04      5.26 o 
   6   1   9      108.70      108.61      4.32 o 
   7   1   9      528.61      537.04     11.39 o 
   8   1   9      184.06      163.13      5.20 o 
   9   1   9       45.37       49.25      4.05 o 
  10   1   9       60.29       55.83      3.14 o 
  11   1   9        7.04        4.72      1.68 o 
 -12   2   9        0.71       -2.18      2.32 o 
 -11   2   9      174.96      196.76      8.25 o 
 -10   2   9      330.96      348.32     15.21 o 
  -9   2   9      222.14      219.45      7.04 o 
  -8   2   9      217.26      188.27      4.46 o 
  -7   2   9      220.55      205.59      4.28 o 
  -6   2   9      980.81      968.52     13.34 o 
  -5   2   9     1141.29     1095.87     20.15 o 
  -4   2   9     1360.55     1325.76     15.33 o 
  -3   2   9     1001.65      993.83     11.86 o 
  -2   2   9      287.61      280.82      4.13 o 
  -1   2   9     1409.17     1422.60     14.77 o 
   0   2   9        3.34        3.25      1.17 o 
   1   2   9     1143.94     1167.80     15.06 o 
   2   2   9        5.70       11.00      0.66 o 
   3   2   9      677.46      704.15      8.22 o 
   4   2   9     1275.65     1203.85     14.58 o 
   5   2   9      238.27      233.23      4.26 o 
   6   2   9      657.43      663.00     10.72 o 
   7   2   9       61.88       65.89      4.52 o 
   8   2   9      133.86      136.03      3.25 o 
   9   2   9      135.58      139.80      3.71 o 
  10   2   9       65.08       67.26      5.57 o 
 -12   3   9      121.94      125.20      5.99 o 
 -11   3   9        9.15        7.20      2.51 o 
 -10   3   9      185.45      182.94     10.84 o 
  -9   3   9      456.07      464.84     12.25 o 
  -8   3   9      124.20      130.72      4.98 o 
  -7   3   9      902.00      897.97     19.05 o 
  -6   3   9        2.07        1.78      1.06 o 
  -5   3   9     2849.60     2779.97     30.40 o 
  -4   3   9      144.49      129.51      2.47 o 
  -3   3   9      417.23      420.07      5.55 o 
  -2   3   9     1558.94     1572.09     17.70 o 
  -1   3   9       87.99       77.84      1.74 o 
   0   3   9     1351.30     1308.89     19.79 o 
   1   3   9      139.35      134.47      4.54 o 
   2   3   9     1620.71     1593.56     23.59 o 
   3   3   9      533.78      539.81      7.27 o 
   4   3   9      386.01      407.20      5.98 o 
   5   3   9      626.02      611.85      9.83 o 
   6   3   9       83.35       71.53      2.43 o 
   7   3   9      266.12      236.57      5.06 o 
   8   3   9       25.22       20.46      2.05 o 
   9   3   9      103.48       91.56      4.42 o 
  10   3   9      141.73      134.11      7.58 o 
  11   3   9      138.28      163.33      8.86 o 
  12   3   9        7.35        8.27      3.51 o 
 -12   4   9       10.17        7.54      2.43 o 
 -11   4   9       53.97       55.80      4.01 o 
 -10   4   9       56.02       52.43      3.72 o 
  -9   4   9      405.82      386.30     10.12 o 
  -8   4   9      520.35      497.72     11.63 o 
  -7   4   9      115.82      110.96      3.92 o 
  -6   4   9      363.93      343.11      7.29 o 
  -5   4   9      214.55      215.63      6.35 o 
  -4   4   9      800.51      751.53     10.90 o 
  -3   4   9      953.15      929.50     12.79 o 
  -2   4   9      525.83      519.15      7.86 o 
  -1   4   9     1835.54     1798.99     23.20 o 
   0   4   9      328.44      322.02      6.36 o 
   1   4   9     1408.21     1429.04     27.06 o 
   2   4   9      668.59      599.57     12.95 o 
   3   4   9     1031.04      954.42     15.04 o 
   4   4   9      750.64      699.76     15.63 o 
   5   4   9      203.29      178.31      7.32 o 
   6   4   9      567.62      520.18     11.20 o 
   7   4   9        2.78        1.54      1.26 o 
   8   4   9      140.78      152.44      5.35 o 
   9   4   9       45.64       49.08      3.77 o 
  10   4   9       69.40       77.01      4.29 o 
  11   4   9       93.37       93.09      7.83 o 
 -11   5   9      130.34      134.14      6.28 o 
 -10   5   9       74.43       71.99      4.25 o 
  -9   5   9      276.90      277.26      8.13 o 
  -8   5   9      169.98      171.94      5.88 o 
  -7   5   9      812.52      788.72     16.13 o 
  -6   5   9       62.22       60.44      2.42 o 
  -5   5   9     1192.20     1146.93     15.87 o 
  -4   5   9        4.05        3.08      0.85 o 
  -3   5   9      605.94      590.15      8.97 o 
  -2   5   9      907.89      875.49     12.13 o 
  -1   5   9      200.89      190.62      4.19 o 
   0   5   9     3672.95     3551.94     50.86 o 
   1   5   9      219.93      231.21      6.31 o 
   2   5   9      331.32      343.96      8.35 o 
   3   5   9       54.23       53.10      2.94 o 
   4   5   9      776.94      734.79     12.40 o 
   5   5   9      446.03      421.73      9.18 o 
   6   5   9       45.84       48.59      4.99 o 
   7   5   9      365.39      349.24      8.63 o 
   8   5   9      141.01      133.70     10.85 o 
   9   5   9      119.90      117.19      4.95 o 
  10   5   9      135.85      133.36      5.54 o 
  11   5   9      197.87      187.60      6.93 o 
 -11   6   9      201.88      215.32      9.89 o 
 -10   6   9       90.19       76.14      4.37 o 
  -9   6   9      125.89      111.87      4.97 o 
  -8   6   9      211.62      215.76      6.69 o 
  -7   6   9      146.85      139.28      5.01 o 
  -6   6   9      548.26      519.23      8.79 o 
  -5   6   9       76.01       88.45      2.83 o 
  -4   6   9      234.83      229.64      5.23 o 
  -3   6   9      522.41      501.56      7.95 o 
  -2   6   9      424.68      428.58      6.99 o 
  -1   6   9     2040.03     2042.60     30.20 o 
   0   6   9      737.43      666.99     11.48 o 
   1   6   9      787.98      791.32     16.16 o 
   2   6   9     1364.75     1264.47     24.58 o 
   3   6   9      747.38      710.94     14.96 o 
   4   6   9      313.10      294.23      8.02 o 
   5   6   9      111.33      107.63      3.87 o 
   6   6   9      503.67      480.29     10.36 o 
   7   6   9      392.69      371.55      9.05 o 
   8   6   9       97.07       97.37      4.16 o 
   9   6   9       20.02       25.30      2.63 o 
  10   6   9       71.46       74.46      4.13 o 
  11   6   9       52.31       55.76      3.92 o 
 -11   7   9      125.11      124.71      6.29 o 
 -10   7   9       90.25       91.68      4.69 o 
  -9   7   9      351.99      370.47      9.86 o 
  -8   7   9       44.90       43.68      3.07 o 
  -7   7   9      133.32      129.62      4.85 o 
  -6   7   9       18.61       13.30      1.56 o 
  -5   7   9      312.78      298.23      8.52 o 
  -4   7   9      224.66      208.41      4.54 o 
  -3   7   9     1228.80     1161.87     16.05 o 
  -2   7   9      355.15      326.91      6.89 o 
  -1   7   9       16.80       13.44      1.83 o 
   0   7   9     1134.02     1064.97     17.07 o 
   1   7   9      303.30      314.85      9.34 o 
   2   7   9     1159.58     1084.77     21.73 o 
   3   7   9      304.36      287.50      7.65 o 
   4   7   9       39.51       38.09      2.78 o 
   5   7   9      259.86      234.34      6.17 o 
   6   7   9       35.24       40.75      2.59 o 
   7   7   9       26.60       23.61      2.23 o 
   8   7   9      122.59      129.85      4.85 o 
   9   7   9      311.97      316.72      8.62 o 
  10   7   9       68.73       69.54      3.96 o 
  11   7   9      170.96      182.54      6.60 o 
 -10   8   9       76.35       73.90      4.22 o 
  -9   8   9       79.28       77.04      4.14 o 
  -8   8   9      460.88      457.60     11.10 o 
  -7   8   9       11.00       16.21      3.05 o 
  -6   8   9      145.00      140.54      4.19 o 
  -5   8   9      111.55      104.53      5.06 o 
  -4   8   9      268.44      252.96      5.20 o 
  -3   8   9      280.73      297.03      5.66 o 
  -2   8   9      200.71      201.29      4.29 o 
  -1   8   9      749.58      749.53     12.72 o 
   0   8   9      330.18      328.38      7.30 o 
   1   8   9      864.43      849.22     14.08 o 
   2   8   9      151.96      135.17      4.65 o 
   3   8   9      121.96      113.67      4.37 o 
   4   8   9      987.82      961.57     19.94 o 
   5   8   9      314.13      287.16      9.95 o 
   6   8   9       58.72       51.89      2.83 o 
   7   8   9       13.60       11.02      1.74 o 
   8   8   9       61.16       62.77      3.85 o 
   9   8   9       80.26       79.50      3.97 o 
  10   8   9      167.19      175.22      6.18 o 
 -10   9   9       87.60       94.87      5.65 o 
  -9   9   9      103.63      107.59      4.74 o 
  -8   9   9      192.47      200.57      6.42 o 
  -7   9   9      222.29      221.62      6.64 o 
  -6   9   9       45.00       46.31      2.48 o 
  -5   9   9       75.67       77.84      3.00 o 
  -4   9   9      159.27      143.00      3.99 o 
  -3   9   9      446.11      409.37      7.11 o 
  -2   9   9      194.00      198.89      4.89 o 
  -1   9   9      170.72      160.86      4.19 o 
   0   9   9      722.74      674.35     11.73 o 
   1   9   9      119.24      112.50      3.47 o 
   2   9   9      514.45      529.98     11.57 o 
   3   9   9      312.73      303.97      8.01 o 
   4   9   9       27.50       25.38      2.61 o 
   5   9   9      176.25      177.34      7.16 o 
   6   9   9       46.81       41.54      3.60 o 
   7   9   9       29.11       27.70      3.37 o 
   8   9   9        3.53        1.64      1.36 o 
   9   9   9      104.63      105.95      4.49 o 
  10   9   9       21.44       22.59      2.51 o 
  -9  10   9       60.68       54.76      5.05 o 
  -8  10   9      236.17      228.37      6.86 o 
  -7  10   9        3.03        2.38      2.14 o 
  -6  10   9      233.07      225.07      5.50 o 
  -5  10   9       98.35      105.79      3.46 o 
  -4  10   9      178.67      174.39      4.41 o 
  -3  10   9       16.06       19.24      1.68 o 
  -2  10   9      684.50      671.90     15.72 o 
  -1  10   9      513.08      496.15     10.18 o 
   0  10   9        8.96       12.24      1.44 o 
   1  10   9      558.58      571.57     11.45 o 
   2  10   9      140.44      135.57      4.22 o 
   3  10   9       43.83       50.79      3.13 o 
   4  10   9      155.29      151.08      5.90 o 
   5  10   9       29.25       34.53      3.03 o 
   6  10   9       91.19       89.98      4.98 o 
   7  10   9      109.44      114.37      6.02 o 
   8  10   9       15.76       11.42      2.77 o 
   9  10   9       56.53       53.91      3.26 o 
  -9  11   9        9.72       11.78      3.28 o 
  -8  11   9       38.69       39.84      2.76 o 
  -7  11   9      298.26      298.04      6.65 o 
  -6  11   9       44.33       44.42      2.28 o 
  -5  11   9       16.15       13.61      1.37 o 
  -4  11   9        5.70        2.82      0.89 o 
  -3  11   9       39.03       40.50      4.69 o 
  -2  11   9      387.51      404.61     15.17 o 
  -1  11   9      108.15      105.06      6.99 o 
   0  11   9      525.72      504.07     17.49 o 
   1  11   9      199.76      201.56      4.85 o 
   2  11   9      132.15      135.76      3.95 o 
   3  11   9       49.11       43.13      2.68 o 
   4  11   9      139.35      143.78      5.38 o 
   5  11   9      216.14      205.47      7.25 o 
   6  11   9      110.50      103.59      5.14 o 
   7  11   9      101.79       96.48      5.33 o 
   8  11   9       42.16       36.97      3.74 o 
  -8  12   9       61.97       63.11      4.85 o 
  -7  12   9       12.77       13.28      2.76 o 
  -6  12   9      146.96      161.61      6.96 o 
  -5  12   9      106.85      114.04      8.14 o 
  -4  12   9      368.20      350.27     14.76 o 
  -3  12   9      175.22      184.71     10.00 o 
  -2  12   9      161.68      143.73      8.58 o 
  -1  12   9       37.21       58.58      5.66 o 
   0  12   9      170.46      192.17      9.91 o 
   1  12   9       46.09       52.16      5.40 o 
   2  12   9      113.22      114.73      7.63 o 
   3  12   9       35.17       40.64      5.05 o 
   4  12   9       66.71       80.79      3.34 o 
   5  12   9       22.21       23.77      2.25 o 
   6  12   9      216.80      225.78      7.70 o 
   7  12   9      182.58      179.30      7.13 o 
   8  12   9        6.37        8.34      2.25 o 
  -7  13   9       25.57       23.07      5.33 o 
  -6  13   9       38.44       37.99      3.86 o 
  -5  13   9      164.74      171.01     10.21 o 
  -4  13   9      108.18       97.95      7.70 o 
  -3  13   9       43.54       41.43      5.26 o 
  -2  13   9      232.41      246.77     12.06 o 
  -1  13   9       48.82       38.18      5.00 o 
   0  13   9       29.15       28.32      4.43 o 
   1  13   9       11.60       10.52      3.15 o 
   2  13   9      277.31      246.11     11.97 o 
   3  13   9      188.90      169.63      9.79 o 
   4  13   9      371.74      353.28     15.26 o 
   6  13   9      144.14      159.40      5.26 o 
   7  13   9        9.97       13.46      2.01 o 
  -6  14   9       62.62       59.79      6.78 o 
  -5  14   9       47.29       48.51      6.23 o 
  -4  14   9       39.91       40.29      5.66 o 
  -3  14   9       79.23       72.64      6.71 o 
  -2  14   9       12.50       15.52      3.96 o 
  -1  14   9       14.34       17.82      4.10 o 
   0  14   9       80.11       90.43      7.44 o 
   1  14   9       37.98       31.76      5.05 o 
   2  14   9      284.15      293.96     13.93 o 
   3  14   9       65.21       69.82      6.83 o 
   4  14   9       88.19       97.95      7.63 o 
   5  14   9      229.29      224.90     12.04 o 
  -4  15   9       37.00       45.29      5.97 o 
  -3  15   9       35.44       34.20      5.31 o 
  -2  15   9       33.52       40.31      5.76 o 
  -1  15   9       35.05       32.35      5.36 o 
   0  15   9       64.83       75.31      7.11 o 
   1  15   9        6.50        2.73      3.13 o 
   2  15   9       43.40       40.31      5.64 o 
   3  15   9       46.63       46.14      6.02 o 
   4  15   9       31.27       35.86      5.50 o 
  -2  16   9       18.81       15.21      4.29 o 
  -1  16   9       14.62       10.50      3.93 o 
   0  16   9        9.91       10.66      3.77 o 
   1  16   9       55.76       81.22      7.32 o 
   0 -15  10      153.35      153.24      7.75 o 
   1 -15  10       29.55       27.92      3.63 o 
   2 -15  10      127.85      114.96      6.68 o 
   3 -15  10       27.61       32.80      3.98 o 
  -1 -14  10      135.24      146.88      7.68 o 
   0 -14  10       28.26       24.95      3.39 o 
   1 -14  10       66.65       65.53      4.95 o 
   2 -14  10      165.58      164.78      7.75 o 
   3 -14  10      265.61      260.26     10.19 o 
   4 -14  10        9.83        8.25      2.65 o 
   5 -14  10       58.52       72.51      4.41 o 
  -1 -13  10      135.13      138.47      7.06 o 
   0 -13  10       73.02       85.50      5.38 o 
   1 -13  10        5.09        3.03      2.06 o 
   2 -13  10      216.46      231.23      9.43 o 
   3 -13  10      238.73      261.68     10.21 o 
   4 -13  10       74.90       81.95      5.52 o 
   5 -13  10       17.09       15.30      2.48 o 
   6 -13  10       93.12       92.22      4.90 o 
  -1 -12  10       94.93       90.22      5.66 o 
   0 -12  10      271.33      282.11     10.64 o 
   1 -12  10      300.93      297.56     10.93 o 
   2 -12  10      260.79      232.46      9.50 o 
   3 -12  10      264.97      280.05     10.45 o 
   4 -12  10        8.96        7.32      2.46 o 
   5 -12  10      376.16      358.37      9.83 o 
   6 -12  10       84.20       82.52      4.57 o 
   7 -12  10       76.28       86.75      4.78 o 
  -8 -11  10       41.91       41.59      5.76 o 
  -2 -11  10       98.99      105.20      6.02 o 
  -1 -11  10      445.35      436.08     14.41 o 
   0 -11  10      161.76      147.43      7.04 o 
   1 -11  10      219.96      208.41      8.67 o 
   2 -11  10      104.35      105.91      6.04 o 
   3 -11  10      237.23      240.04      9.48 o 
   4 -11  10      327.22      318.56     11.56 o 
   5 -11  10      185.86      181.19      6.35 o 
   6 -11  10      195.82      199.48      6.87 o 
   7 -11  10      126.04      119.69      5.44 o 
   8 -11  10       65.06       68.77      4.38 o 
  -9 -10  10        9.71        3.79      3.67 o 
  -8 -10  10       93.27       84.75      7.44 o 
  -2 -10  10       71.30       70.08      4.95 o 
  -1 -10  10      121.45      108.75      5.92 o 
   0 -10  10      202.87      188.05      7.96 o 
   1 -10  10      163.00      158.43      7.25 o 
   2 -10  10       94.59       91.90      5.40 o 
   3 -10  10      507.92      514.66     15.95 o 
   4 -10  10      145.27      127.76      6.66 o 
   5 -10  10      179.41      177.11      6.18 o 
   6 -10  10       24.05       23.66      2.68 o 
   7 -10  10      169.23      174.20      6.49 o 
   8 -10  10       50.89       46.48      3.74 o 
   9 -10  10       31.55       36.89      5.71 o 
  -9  -9  10       73.15       71.73      4.89 o 
  -8  -9  10       14.56       11.52      3.84 o 
  -5  -9  10      144.28      157.88      9.79 o 
  -2  -9  10      343.26      330.26     11.75 o 
  -1  -9  10      226.30      206.70      8.46 o 
   0  -9  10       15.71       12.42      1.92 o 
   1  -9  10      309.72      324.87      8.89 o 
   2  -9  10      545.20      537.06     16.07 o 
   3  -9  10      257.60      230.71      9.22 o 
   4  -9  10      156.58      147.17      7.20 o 
   5  -9  10       57.08       53.71      3.29 o 
   6  -9  10      122.45      119.87      4.04 o 
   7  -9  10       24.21       25.17      2.80 o 
   8  -9  10      112.10      121.61      5.48 o 
   9  -9  10       65.14       67.07     10.96 o 
 -10  -8  10       24.32       28.91      2.84 o 
  -9  -8  10        9.86        9.76      2.58 o 
  -8  -8  10      493.20      488.75     12.46 o 
  -7  -8  10        5.54        1.40      2.94 o 
  -5  -8  10        0.27        2.58      2.82 o 
  -4  -8  10      319.40      314.41     13.79 o 
  -2  -8  10      156.37      139.94      6.83 o 
  -1  -8  10      170.47      177.98      7.49 o 
   0  -8  10       26.28       23.63      2.84 o 
   1  -8  10       73.46       63.06      3.41 o 
   2  -8  10      275.80      243.34      7.37 o 
   3  -8  10      356.87      316.02      8.89 o 
   4  -8  10      149.11      165.88      6.02 o 
   5  -8  10       77.15       82.95      3.20 o 
   6  -8  10        6.12       10.97      1.56 o 
   7  -8  10       39.54       36.99      2.49 o 
   8  -8  10      108.23      107.38      5.09 o 
   9  -8  10      157.74      155.04      6.35 o 
  10  -8  10       22.14       25.97      4.50 o 
 -10  -7  10       67.90       72.98      3.87 o 
  -9  -7  10       66.41       68.74      3.60 o 
  -8  -7  10      104.13       93.62      3.87 o 
  -7  -7  10       86.94       75.81      5.69 o 
  -6  -7  10       99.44       97.36      4.86 o 
  -5  -7  10      155.25      165.88      8.15 o 
  -4  -7  10      200.26      212.54      7.34 o 
  -3  -7  10       87.57       91.98      4.31 o 
  -2  -7  10       13.34        4.08      1.82 o 
  -1  -7  10      553.89      522.60     15.66 o 
   0  -7  10     1087.10     1071.55     33.04 o 
   1  -7  10      476.54      455.97     10.74 o 
   2  -7  10       15.03        9.38      3.83 o 
   3  -7  10      187.62      162.87      6.10 o 
   4  -7  10      377.64      389.13     10.23 o 
   5  -7  10        7.28        7.65      1.24 o 
   6  -7  10      138.99      148.74      4.37 o 
   7  -7  10       29.02       24.02      2.08 o 
   8  -7  10      120.08      131.17      3.88 o 
   9  -7  10       25.50       23.16      2.74 o 
  10  -7  10       19.74       22.18      3.08 o 
 -11  -6  10       54.33       59.52      9.57 o 
 -10  -6  10       33.29       43.47      3.60 o 
  -9  -6  10       26.05       32.28      2.70 o 
  -8  -6  10      279.00      281.81      6.82 o 
  -7  -6  10       96.81      107.76      4.45 o 
  -6  -6  10      366.26      395.58     14.68 o 
  -5  -6  10      198.83      195.44      6.60 o 
  -4  -6  10      133.70      115.47      3.92 o 
  -3  -6  10      298.73      269.51      6.15 o 
  -2  -6  10      458.82      464.93      7.00 o 
  -1  -6  10      920.38      844.55     13.82 o 
   0  -6  10      105.97      109.55      4.17 o 
   1  -6  10      542.69      492.63      8.95 o 
   2  -6  10      364.51      345.39      6.52 o 
   3  -6  10      237.03      267.12      5.31 o 
   4  -6  10       58.37       63.35      2.80 o 
   5  -6  10      382.75      341.73      5.61 o 
   6  -6  10        3.89        4.78      1.06 o 
   7  -6  10      275.54      284.02      5.69 o 
   8  -6  10      102.00       97.75      3.30 o 
   9  -6  10       23.98       26.71      3.36 o 
  10  -6  10       12.83       10.35      2.57 o 
 -11  -5  10       77.13       79.72      4.69 o 
 -10  -5  10       25.57       18.96      4.29 o 
  -9  -5  10      296.27      309.08      8.07 o 
  -8  -5  10       31.83       41.82      4.55 o 
  -7  -5  10       78.02       82.09      3.88 o 
  -6  -5  10       76.45       79.10      4.07 o 
  -5  -5  10       95.54       94.28      3.30 o 
  -4  -5  10      107.92       90.90      3.40 o 
  -3  -5  10      290.18      276.83      5.59 o 
  -2  -5  10      416.94      413.42      6.33 o 
  -1  -5  10      487.42      463.84      7.55 o 
   0  -5  10       38.87       52.75      2.39 o 
   1  -5  10     1058.59     1028.39     16.11 o 
   2  -5  10      628.73      618.48      9.56 o 
   3  -5  10     1397.31     1320.45     18.35 o 
   4  -5  10      429.20      438.47      7.32 o 
   5  -5  10      117.49       99.27      2.64 o 
   6  -5  10      630.99      622.46      8.76 o 
   7  -5  10       87.76       79.16      2.57 o 
   8  -5  10      250.27      285.94      5.81 o 
   9  -5  10       65.11       76.08      4.32 o 
  10  -5  10      185.71      209.60     10.78 o 
  11  -5  10       88.44       85.45      4.90 o 
 -11  -4  10      108.91      108.22      5.26 o 
 -10  -4  10       78.55       74.23      4.28 o 
  -9  -4  10        5.49        5.34      3.05 o 
  -8  -4  10       94.84      106.81      3.92 o 
  -7  -4  10      121.38      127.48      4.79 o 
  -6  -4  10       65.69       54.99      2.79 o 
  -5  -4  10      473.18      463.57     11.68 o 
  -4  -4  10      776.13      784.84     10.61 o 
  -3  -4  10     1104.12     1070.92     15.97 o 
  -2  -4  10      245.53      259.35      4.55 o 
  -1  -4  10      454.33      443.51      6.52 o 
   0  -4  10      589.67      564.70      8.59 o 
   1  -4  10      179.03      183.92      4.38 o 
   2  -4  10      274.35      249.18      4.85 o 
   3  -4  10      667.26      685.00     10.35 o 
   4  -4  10      638.45      627.62      9.56 o 
   5  -4  10     1086.60     1023.16     12.87 o 
   6  -4  10      246.77      239.43      4.80 o 
   7  -4  10      283.41      279.94      5.48 o 
   8  -4  10       37.71       34.48      2.35 o 
   9  -4  10      149.01      137.48      7.35 o 
  10  -4  10      689.20      706.77     16.91 o 
  11  -4  10        6.62        3.84      3.27 o 
 -11  -3  10       10.67        8.24      2.39 o 
 -10  -3  10        8.06        7.81      2.22 o 
  -9  -3  10      234.63      247.92      7.39 o 
  -8  -3  10       91.83       86.99      4.08 o 
  -7  -3  10       22.08       23.41      2.63 o 
  -6  -3  10      138.65      137.06      4.19 o 
  -5  -3  10      176.66      176.69      4.54 o 
  -4  -3  10       67.01       68.16      2.36 o 
  -3  -3  10     1447.31     1393.15     17.27 o 
  -2  -3  10      519.78      494.61      6.51 o 
  -1  -3  10      100.30       93.58      2.37 o 
   0  -3  10      151.11      140.86      3.23 o 
   1  -3  10     1187.46     1126.57     15.25 o 
   2  -3  10      537.58      577.73      9.91 o 
   3  -3  10      905.67      865.54     19.08 o 
   4  -3  10     1202.08     1180.14     18.22 o 
   5  -3  10       49.07       56.24      2.21 o 
   6  -3  10      477.44      456.61     15.65 o 
   7  -3  10       55.48       46.16      2.46 o 
   8  -3  10      746.80      765.79     15.83 o 
   9  -3  10      184.57      165.87      6.13 o 
  10  -3  10       73.47       82.57      6.28 o 
  11  -3  10       37.00       39.84      4.69 o 
 -11  -2  10       11.10       13.78      3.01 o 
 -10  -2  10       22.36       16.14      2.53 o 
  -9  -2  10       37.11       42.97      3.14 o 
  -8  -2  10        3.38        3.99      1.73 o 
  -7  -2  10       68.82       69.89      3.16 o 
  -6  -2  10      216.65      211.50      5.27 o 
  -5  -2  10       45.20       46.51      2.46 o 
  -4  -2  10      382.22      390.31      6.84 o 
  -3  -2  10     1188.72     1098.79     13.88 o 
  -2  -2  10      353.99      343.41      4.74 o 
  -1  -2  10      224.57      257.46      3.60 o 
   0  -2  10      114.87      124.45      2.97 o 
   1  -2  10       76.06       88.04      2.41 o 
   2  -2  10     1058.97      998.06     13.72 o 
   3  -2  10     1314.29     1246.30     15.28 o 
   4  -2  10      113.49      126.80      2.74 o 
   5  -2  10      417.09      376.98      6.31 o 
   6  -2  10       77.90       72.39      3.43 o 
   7  -2  10      626.22      623.77     13.17 o 
   8  -2  10      161.53      165.44      8.15 o 
   9  -2  10       22.80       27.56      3.79 o 
  10  -2  10      139.12      145.53      7.82 o 
  11  -2  10       77.30       79.15      6.09 o 
 -12  -1  10       15.89       13.77      2.54 o 
 -11  -1  10      186.92      202.63      6.70 o 
 -10  -1  10       16.59       22.48      2.91 o 
  -9  -1  10      120.69      128.83      8.05 o 
  -8  -1  10       35.74       40.67      3.82 o 
  -7  -1  10      180.71      182.70      4.98 o 
  -6  -1  10      177.98      172.93      4.62 o 
  -5  -1  10      242.97      219.61      4.43 o 
  -4  -1  10       41.73       42.41      1.90 o 
  -3  -1  10       56.33       44.27      1.61 o 
  -2  -1  10      395.48      400.75      5.24 o 
  -1  -1  10      432.13      454.26      4.96 o 
   0  -1  10      628.32      632.23      7.61 o 
   1  -1  10      669.34      664.63      8.05 o 
   2  -1  10        0.41        1.15      0.55 o 
   3  -1  10       27.39       27.65      1.03 o 
   4  -1  10      543.98      532.77      7.13 o 
   5  -1  10      114.31      109.46      4.00 o 
   6  -1  10      593.74      606.87     17.85 o 
   7  -1  10      138.20      125.56      6.54 o 
   8  -1  10      358.53      370.77     12.80 o 
   9  -1  10        7.91        5.05      2.54 o 
  10  -1  10       45.16       46.62      4.60 o 
  11  -1  10      129.52      120.32      7.33 o 
 -12   0  10        6.87        1.59      3.03 o 
 -11   0  10        0.03       -3.15      1.58 o 
 -10   0  10        9.97        9.32      2.09 o 
  -9   0  10      218.41      223.44      6.59 o 
  -8   0  10       43.41       48.04      3.15 o 
  -7   0  10       55.07       56.33      2.47 o 
  -6   0  10        6.57        5.70      1.18 o 
  -5   0  10     1033.41     1053.56     14.37 o 
  -4   0  10      664.80      614.38      9.04 o 
  -3   0  10      356.63      289.70      5.04 o 
  -2   0  10        5.67        1.56      0.76 o 
  -1   0  10      225.31      174.29      2.64 o 
   0   0  10       68.17       46.76      1.57 o 
   1   0  10      461.98      450.25      5.34 o 
   2   0  10        6.57        8.65      0.75 o 
   3   0  10      321.13      344.97      4.36 o 
   4   0  10     1226.54     1235.04     18.58 o 
   5   0  10      620.40      570.98     13.55 o 
   6   0  10        0.25        0.05      1.90 o 
   7   0  10       45.84       37.66      3.72 o 
   8   0  10        2.32       -1.16      1.97 o 
   9   0  10      145.55      146.69      7.20 o 
  10   0  10       74.36       90.15      5.78 o 
  11   0  10       23.79       25.81      2.58 o 
 -12   1  10       15.58       16.61      4.08 o 
 -11   1  10      187.24      202.32     10.47 o 
 -10   1  10       16.22       17.83      2.48 o 
  -9   1  10      121.94      126.87      3.95 o 
  -8   1  10       35.85       38.24      2.25 o 
  -7   1  10      181.47      183.21      5.21 o 
  -6   1  10      178.37      167.72      3.86 o 
  -5   1  10      245.75      220.21      4.39 o 
  -4   1  10       43.55       46.77      1.69 o 
  -3   1  10       56.26       44.30      1.58 o 
  -2   1  10      390.79      380.06      5.37 o 
  -1   1  10      420.57      435.80      5.52 o 
   0   1  10      629.57      620.19      6.89 o 
   1   1  10      682.87      682.11      8.06 o 
   2   1  10        0.51        1.38      0.52 o 
   3   1  10       23.58       23.91      1.16 o 
   4   1  10      553.33      519.73      7.30 o 
   5   1  10      110.80       99.33      3.13 o 
   6   1  10      580.70      594.47     10.14 o 
   7   1  10      138.91      133.86      4.67 o 
   8   1  10      366.39      359.72     11.97 o 
   9   1  10        8.90        9.83      2.51 o 
  10   1  10       43.10       40.47      3.10 o 
  11   1  10      132.43      152.26      6.80 o 
 -11   2  10       10.96        9.62      2.50 o 
 -10   2  10       21.25       19.32      2.74 o 
  -9   2  10       37.76       42.11      3.30 o 
  -8   2  10        3.69        1.68      1.13 o 
  -7   2  10       69.48       72.57      3.04 o 
  -6   2  10      213.03      212.26      4.59 o 
  -5   2  10       46.94       51.16      2.06 o 
  -4   2  10      387.64      397.82      7.96 o 
  -3   2  10     1175.95     1085.35     12.83 o 
  -2   2  10      349.27      339.88      4.90 o 
  -1   2  10      225.03      257.42      3.96 o 
   0   2  10      110.96      118.32      2.42 o 
   1   2  10       73.66       79.41      2.19 o 
   2   2  10     1077.43      986.98     13.81 o 
   3   2  10     1329.23     1249.82     14.99 o 
   4   2  10      111.90      125.04      2.66 o 
   5   2  10      405.17      362.15      6.06 o 
   6   2  10       76.16       68.67      2.82 o 
   7   2  10      632.03      630.41     10.62 o 
   8   2  10      161.46      172.92      4.29 o 
   9   2  10       26.17       31.15      1.91 o 
  10   2  10      137.93      141.22      6.21 o 
 -11   3  10        9.89        5.35      2.25 o 
 -10   3  10        7.93        6.10      2.24 o 
  -9   3  10      237.27      249.37      7.75 o 
  -8   3  10       91.98       82.40      4.12 o 
  -7   3  10       22.19       18.75      2.17 o 
  -6   3  10      136.26      143.85      4.40 o 
  -5   3  10      172.45      162.98      3.87 o 
  -4   3  10       65.76       66.37      1.80 o 
  -3   3  10     1453.96     1383.35     15.92 o 
  -2   3  10      513.92      476.37      6.40 o 
  -1   3  10       98.68       95.25      2.55 o 
   0   3  10      154.44      139.58      3.69 o 
   1   3  10     1192.21     1096.78     16.88 o 
   2   3  10      539.34      570.92     14.11 o 
   3   3  10      906.31      855.17     11.65 o 
   4   3  10     1205.96     1191.00     15.57 o 
   5   3  10       48.94       53.54      2.15 o 
   6   3  10      479.97      474.65      8.08 o 
   7   3  10       55.75       45.93      3.10 o 
   8   3  10      741.55      754.73     12.28 o 
   9   3  10      184.26      172.07     10.36 o 
  10   3  10       74.10       89.06      6.35 o 
  11   3  10       36.07       36.92      4.79 o 
 -11   4  10      111.02      107.72      5.36 o 
 -10   4  10       77.49       78.00      4.48 o 
  -9   4  10        5.72        3.77      2.19 o 
  -8   4  10       91.66       92.97      4.35 o 
  -7   4  10      122.57      123.73      6.83 o 
  -6   4  10       67.98       65.37      2.99 o 
  -5   4  10      466.81      458.06      7.69 o 
  -4   4  10      774.66      770.48     11.33 o 
  -3   4  10     1098.27     1065.16     14.61 o 
  -2   4  10      247.92      266.33      4.91 o 
  -1   4  10      444.65      427.75      6.92 o 
   0   4  10      590.83      564.32      9.91 o 
   1   4  10      177.03      174.40      5.62 o 
   2   4  10      266.22      250.69      6.90 o 
   3   4  10      668.42      671.25     14.59 o 
   4   4  10      648.09      623.10     10.91 o 
   5   4  10     1098.81     1029.31     22.99 o 
   6   4  10      245.03      229.02      8.74 o 
   7   4  10      283.81      266.89     17.17 o 
   8   4  10       36.88       30.17      2.72 o 
   9   4  10      142.43      136.92      5.46 o 
  10   4  10      686.98      717.66     15.79 o 
  11   4  10        7.96        8.72      3.10 o 
 -11   5  10       80.10       78.52      4.63 o 
 -10   5  10       24.12       21.76      2.86 o 
  -9   5  10      293.77      294.07      8.67 o 
  -8   5  10       32.39       37.12      3.74 o 
  -7   5  10       73.70       79.32      3.87 o 
  -6   5  10       75.65       73.05      3.03 o 
  -5   5  10       92.84       87.49      2.87 o 
  -4   5  10      106.75       92.35      2.85 o 
  -3   5  10      289.15      275.34      6.33 o 
  -2   5  10      414.28      401.40      6.76 o 
  -1   5  10      491.43      477.95      7.51 o 
   0   5  10       41.76       53.26      2.38 o 
   1   5  10     1054.50      994.82     20.08 o 
   2   5  10      637.27      612.59     13.44 o 
   3   5  10     1410.89     1354.96     49.99 o 
   4   5  10      427.14      438.38     12.96 o 
   5   5  10      112.28       98.50      3.42 o 
   6   5  10      634.03      602.67     12.81 o 
   7   5  10       90.86       88.95      3.90 o 
   8   5  10      244.47      273.01      7.81 o 
   9   5  10       64.17       64.80      3.87 o 
  10   5  10      187.21      204.06     11.07 o 
  11   5  10       85.93       73.40      4.57 o 
 -11   6  10       54.39       57.51      4.10 o 
 -10   6  10       32.60       33.83      4.24 o 
  -9   6  10       24.39       30.56      3.00 o 
  -8   6  10      279.67      282.76      8.15 o 
  -7   6  10       96.41       97.39      4.33 o 
  -6   6  10      369.79      397.31      8.48 o 
  -5   6  10      201.12      199.86      4.55 o 
  -4   6  10      137.88      121.83      3.32 o 
  -3   6  10      288.33      255.03      5.11 o 
  -2   6  10      452.64      453.89      7.51 o 
  -1   6  10      907.79      832.32     13.93 o 
   0   6  10      107.52      113.41      3.48 o 
   1   6  10      544.83      487.28     11.24 o 
   2   6  10      374.10      337.13      8.67 o 
   3   6  10      243.57      259.31      7.40 o 
   4   6  10       53.51       57.28      3.31 o 
   5   6  10      379.10      340.02      7.90 o 
   6   6  10        3.09        4.27      1.39 o 
   7   6  10      279.06      284.40     12.49 o 
   8   6  10      103.43      100.20      4.41 o 
   9   6  10       20.82       16.34      2.45 o 
  10   6  10       12.25       12.95      2.44 o 
 -10   7  10       67.42       69.75      4.42 o 
  -9   7  10       66.13       65.20      3.98 o 
  -8   7  10      103.98       93.67      4.43 o 
  -7   7  10       86.68       76.89      3.86 o 
  -6   7  10      101.40       92.09      4.03 o 
  -5   7  10      159.27      168.39      4.59 o 
  -4   7  10      200.51      215.25      4.72 o 
  -3   7  10       82.30       85.06      2.78 o 
  -2   7  10       14.34        8.78      1.14 o 
  -1   7  10      548.46      516.82      9.62 o 
   0   7  10     1090.56     1045.42     17.06 o 
   1   7  10      486.41      455.27      8.74 o 
   2   7  10       17.75       10.81      1.68 o 
   3   7  10      188.69      178.32      5.75 o 
   4   7  10      375.07      388.07     13.51 o 
   5   7  10        7.07        3.30      1.82 o 
   6   7  10      135.88      147.04      7.84 o 
   7   7  10       28.97       20.82      2.21 o 
   8   7  10      123.75      127.65      9.09 o 
   9   7  10       25.02       25.82      2.69 o 
  10   7  10       18.72       15.45      4.25 o 
 -10   8  10       26.56       34.78      3.23 o 
  -9   8  10       10.96       16.28      2.46 o 
  -8   8  10      497.00      471.43     11.55 o 
  -7   8  10        5.43        7.28      3.18 o 
  -6   8  10      170.42      158.50      4.59 o 
  -5   8  10        0.12        0.91      0.98 o 
  -4   8  10      315.31      300.71      6.60 o 
  -3   8  10       82.26       76.77      2.65 o 
  -2   8  10      161.02      148.58      4.19 o 
  -1   8  10      169.36      166.82      4.52 o 
   0   8  10       24.05       20.63      1.84 o 
   1   8  10       74.51       67.06      2.71 o 
   2   8  10      280.38      256.63      7.28 o 
   3   8  10      358.06      330.61      8.64 o 
   4   8  10      147.73      165.75     10.05 o 
   5   8  10       74.48       81.14      4.81 o 
   6   8  10        7.61       14.53      2.65 o 
   7   8  10       41.74       36.93      3.13 o 
   8   8  10      106.96       99.50      4.34 o 
   9   8  10      156.96      157.87      5.71 o 
  10   8  10       23.23       19.75      2.63 o 
  -9   9  10       77.49       72.37      4.95 o 
  -8   9  10       13.86       12.65      2.14 o 
  -7   9  10      117.60      123.75      4.90 o 
  -6   9  10       18.42       22.63      2.00 o 
  -5   9  10      146.70      145.76      4.30 o 
  -4   9  10      287.90      292.88      6.38 o 
  -3   9  10      456.90      456.14      8.61 o 
  -2   9  10      350.55      336.89      7.96 o 
  -1   9  10      233.16      214.99      6.29 o 
   0   9  10       13.57       11.74      1.45 o 
   1   9  10      303.36      313.35      6.83 o 
   2   9  10      541.83      521.76     12.05 o 
   3   9  10      263.35      250.76      8.39 o 
   4   9  10      156.93      164.66      6.64 o 
   5   9  10       58.83       56.59      4.05 o 
   6   9  10      122.35      128.54      6.33 o 
   7   9  10       24.05       26.42      3.41 o 
   8   9  10      113.09      112.71      4.60 o 
   9   9  10       65.22       63.23      3.62 o 
  -9  10  10       11.05        9.57      2.07 o 
  -8  10  10       88.83       95.53      4.33 o 
  -7  10  10       23.46       27.84      3.13 o 
  -6  10  10      321.04      326.57      7.18 o 
  -5  10  10      182.84      169.58      4.62 o 
  -4  10  10      172.83      154.84      4.30 o 
  -3  10  10      299.11      289.75      7.23 o 
  -2  10  10       73.24       79.58      3.23 o 
  -1  10  10      114.08      106.48      3.73 o 
   0  10  10      205.82      193.82      5.35 o 
   1  10  10      165.84      159.75      4.82 o 
   2  10  10       90.86       94.85      3.64 o 
   3  10  10      510.01      515.99     14.20 o 
   4  10  10      144.23      131.81      5.66 o 
   5  10  10      178.20      187.62      7.30 o 
   6  10  10       22.97       21.64      2.82 o 
   7  10  10      173.58      175.09      7.70 o 
   8  10  10       52.73       57.47      4.72 o 
   9  10  10       31.53       32.59      4.03 o 
  -8  11  10       42.52       43.06      2.98 o 
  -7  11  10      218.45      217.95      5.60 o 
  -6  11  10      165.98      165.58      4.60 o 
  -5  11  10      318.57      328.19      9.44 o 
  -4  11  10      272.44      271.90      5.90 o 
  -3  11  10        7.19       11.11      1.77 o 
  -2  11  10       94.34      100.60      3.32 o 
  -1  11  10      445.81      447.13      9.33 o 
   0  11  10      159.81      141.36      4.10 o 
   1  11  10      222.21      221.56      5.61 o 
   2  11  10      113.29      117.39      6.81 o 
   3  11  10      231.66      238.58      9.11 o 
   4  11  10      323.69      299.03      9.48 o 
   5  11  10      189.58      192.20      7.16 o 
   6  11  10      198.65      200.04      7.77 o 
   7  11  10      129.69      120.13      6.04 o 
   8  11  10       65.09       65.12      4.72 o 
  -7  12  10        0.20        0.73      0.91 o 
  -6  12  10      300.97      299.85      9.88 o 
  -5  12  10      118.06      113.28      5.82 o 
  -4  12  10      170.47      176.65     10.07 o 
  -3  12  10      175.03      179.21     10.05 o 
  -2  12  10      262.98      260.26     12.32 o 
  -1  12  10       93.84       83.37      6.68 o 
   0  12  10      274.26      289.74     12.87 o 
   1  12  10      304.86      297.02     13.20 o 
   2  12  10      257.04      248.95     11.83 o 
   3  12  10      262.61      267.59      6.47 o 
   4  12  10        7.10        5.17      1.40 o 
   5  12  10      379.86      388.23     10.83 o 
   6  12  10       83.25       90.32      4.60 o 
   7  12  10       76.16       83.80      4.76 o 
  -6  13  10       36.29       40.62      3.98 o 
  -5  13  10      165.76      173.55     10.52 o 
  -4  13  10      229.61      264.12     13.13 o 
  -3  13  10      178.57      177.91     10.40 o 
  -2  13  10      390.11      388.99     16.26 o 
  -1  13  10      137.74      134.63      8.93 o 
   0  13  10       65.61       81.90      6.83 o 
   1  13  10        4.81        0.26      2.51 o 
   2  13  10      223.15      223.34     11.59 o 
   3  13  10      236.28      236.51     12.20 o 
   4  13  10       74.05       74.20      6.90 o 
   6  13  10       92.56       95.77      4.05 o 
  -5  14  10       57.80       48.01      6.09 o 
  -4  14  10      253.34      246.58     13.08 o 
  -3  14  10      172.32      162.62     10.10 o 
  -2  14  10       36.82       35.76      5.38 o 
  -1  14  10      139.33      171.82     10.07 o 
   0  14  10       28.30       22.49      4.48 o 
   1  14  10       68.26       74.91      7.01 o 
   2  14  10      163.56      152.41      9.86 o 
   3  14  10      260.59      226.06     12.13 o 
   4  14  10       11.64       11.09      3.82 o 
   5  14  10       61.29       63.77      6.85 o 
  -3  15  10       80.97       90.77      7.96 o 
  -2  15  10      117.63       92.50      8.01 o 
  -1  15  10       44.85       41.90      5.76 o 
   0  15  10      152.88      154.70      9.91 o 
   1  15  10       30.61       31.35      5.19 o 
   2  15  10      129.59      137.07      9.46 o 
   3  15  10       26.08       28.27      5.19 o 
   0 -15  11       47.56       44.84      4.60 o 
   1 -15  11       13.18        9.17      2.94 o 
  -1 -14  11       44.82       38.30      4.36 o 
   0 -14  11      434.90      465.01     15.88 o 
   1 -14  11       25.60       18.44      3.34 o 
   2 -14  11      186.32      182.41      8.67 o 
   3 -14  11       39.81       38.72      4.43 o 
   4 -14  11       25.94       25.59      4.10 o 
  -1 -13  11       75.22       66.26      5.38 o 
   0 -13  11       96.47       91.97      6.00 o 
   1 -13  11      241.70      233.24      9.95 o 
   2 -13  11      185.03      194.57      8.77 o 
   3 -13  11      223.59      217.34      9.60 o 
   4 -13  11      110.14      108.66      6.68 o 
   5 -13  11       67.80       70.40      4.31 o 
  -1 -12  11       48.11       50.29      4.50 o 
   0 -12  11      209.99      238.74      9.81 o 
   1 -12  11      113.56      107.33      6.26 o 
   2 -12  11       87.44      100.53      6.14 o 
   3 -12  11      131.58      156.91      7.77 o 
   4 -12  11       10.86       10.10      2.84 o 
   5 -12  11      277.12      277.50     10.20 o 
   6 -12  11        0.93        1.63      1.68 o 
  -8 -11  11      138.01      147.45     10.24 o 
  -2 -11  11      169.08      164.52      8.10 o 
  -1 -11  11       64.09       62.52      4.95 o 
   0 -11  11      172.90      175.77      8.03 o 
   1 -11  11      210.44      218.67      9.34 o 
   2 -11  11       43.23       39.41      3.98 o 
   3 -11  11      109.32      100.22      6.07 o 
   4 -11  11      126.88      125.51      6.83 o 
   5 -11  11       56.02       57.69      3.71 o 
   6 -11  11       47.09       42.99      3.50 o 
   7 -11  11        4.09        3.10      2.78 o 
  -2 -10  11       25.15       22.77      3.34 o 
  -1 -10  11       49.46       53.20      4.50 o 
   0 -10  11      121.49      123.87      6.54 o 
   1 -10  11       86.13       84.84      5.31 o 
   2 -10  11       84.55       78.56      5.24 o 
   3 -10  11        6.45        6.97      2.35 o 
   4 -10  11        0.02        0.71      1.92 o 
   5 -10  11       68.11       72.11      4.01 o 
   6 -10  11        8.06        8.65      2.12 o 
   7 -10  11      194.72      199.93      7.15 o 
   8 -10  11       22.89       23.88      6.47 o 
  -9  -9  11      102.81       99.10      5.70 o 
  -8  -9  11       41.82       41.09      5.33 o 
  -2  -9  11      162.96      162.43      7.77 o 
  -1  -9  11       55.64       51.00      4.29 o 
   0  -9  11      188.16      184.78      8.03 o 
   1  -9  11      290.98      297.63     10.76 o 
   2  -9  11       68.81       65.48      4.76 o 
   3  -9  11      160.20      146.08      7.11 o 
   4  -9  11       61.69       57.54      4.67 o 
   5  -9  11      104.47      109.63      5.05 o 
   6  -9  11       13.51       12.09      1.73 o 
   7  -9  11       73.27       65.04      4.05 o 
   8  -9  11       92.95       94.09      4.88 o 
   9  -9  11       28.69       29.98      3.36 o 
  -9  -8  11       80.02       83.24      6.20 o 
  -8  -8  11       42.10       41.78      5.07 o 
  -7  -8  11       38.68       39.06      4.91 o 
  -6  -8  11       65.37       61.24      5.55 o 
  -2  -8  11      298.42      292.13     11.28 o 
  -1  -8  11      388.41      370.50     12.80 o 
   0  -8  11       46.94       44.60      4.03 o 
   1  -8  11       64.42       60.33      3.58 o 
   2  -8  11      346.82      351.87      9.60 o 
   3  -8  11       34.38       31.64      3.48 o 
   4  -8  11       15.24       12.23      2.58 o 
   5  -8  11      125.80      130.36      4.13 o 
   6  -8  11        2.82        3.09      1.35 o 
   7  -8  11      433.09      428.19      9.54 o 
   8  -8  11       38.28       47.90      3.69 o 
   9  -8  11       26.38       25.54      3.16 o 
 -10  -7  11      145.04      141.41      8.72 o 
  -9  -7  11      132.92      138.48      6.37 o 
  -8  -7  11      285.02      284.00     12.04 o 
  -7  -7  11      397.30      396.55     14.03 o 
  -6  -7  11      156.62      160.30      8.06 o 
  -5  -7  11      173.75      157.79      6.10 o 
  -4  -7  11       69.88       77.69      4.19 o 
  -2  -7  11      248.66      252.02     10.07 o 
  -1  -7  11      344.92      334.89     11.68 o 
   0  -7  11      357.64      357.23     11.87 o 
   1  -7  11      187.85      187.15      6.23 o 
   2  -7  11      137.70      133.89      5.27 o 
   3  -7  11       72.46       72.11      3.83 o 
   4  -7  11      215.07      213.52      7.01 o 
   5  -7  11      102.70       96.92      3.53 o 
   6  -7  11      167.56      171.85      4.87 o 
   7  -7  11       45.77       45.93      2.37 o 
   8  -7  11      150.48      153.81      4.70 o 
   9  -7  11      113.89      119.76      5.62 o 
  10  -7  11       50.37       49.67      4.06 o 
 -10  -6  11       98.21       98.19      5.03 o 
  -9  -6  11      188.76      181.05      5.58 o 
  -8  -6  11      171.52      179.27     10.15 o 
  -7  -6  11        1.07       -1.45      2.61 o 
  -6  -6  11       86.01       81.62      5.74 o 
  -5  -6  11      398.43      401.72     10.65 o 
  -4  -6  11      511.52      487.03     11.86 o 
  -3  -6  11       58.97       66.49      3.69 o 
  -2  -6  11      189.75      200.37      5.13 o 
  -1  -6  11      304.95      293.48      7.80 o 
   0  -6  11      560.13      570.35     10.23 o 
   1  -6  11      169.91      167.04      4.44 o 
   2  -6  11      150.67      142.43      4.65 o 
   3  -6  11      122.35      116.58      3.75 o 
   4  -6  11      172.34      179.49      4.90 o 
   5  -6  11      560.80      517.38      7.67 o 
   6  -6  11       46.32       49.33      2.09 o 
   7  -6  11      307.04      297.37      5.97 o 
   8  -6  11       32.30       32.44      2.14 o 
   9  -6  11        3.39        8.43      5.01 o 
  10  -6  11       86.01       84.06      4.88 o 
 -11  -5  11       72.51       86.81      4.88 o 
 -10  -5  11      143.55      155.27      6.12 o 
  -9  -5  11      318.76      353.25      9.48 o 
  -8  -5  11       74.29       72.81      4.10 o 
  -7  -5  11      627.78      619.19     13.30 o 
  -6  -5  11      162.41      142.08      6.39 o 
  -5  -5  11      267.46      250.37      7.72 o 
  -4  -5  11       73.33       77.72      4.14 o 
  -3  -5  11      559.94      509.59     10.04 o 
  -2  -5  11      641.24      608.65      8.79 o 
  -1  -5  11       37.43       29.03      2.25 o 
   0  -5  11      207.43      218.98      5.12 o 
   1  -5  11      501.93      470.85      8.76 o 
   2  -5  11      150.14      158.77      3.84 o 
   3  -5  11      546.95      513.61      9.08 o 
   4  -5  11       94.92      102.73      2.79 o 
   5  -5  11       43.61       42.51      1.85 o 
   6  -5  11      245.04      262.67      4.86 o 
   7  -5  11       61.70       58.75      2.55 o 
   8  -5  11      190.98      200.63      5.50 o 
   9  -5  11       54.75       57.78      3.97 o 
  10  -5  11       56.38       60.37      6.61 o 
 -11  -4  11      371.18      390.39     10.49 o 
 -10  -4  11        8.34        6.62      2.32 o 
  -9  -4  11      110.13      102.01      4.81 o 
  -8  -4  11      234.01      230.97      6.98 o 
  -7  -4  11       86.74       91.35      4.14 o 
  -6  -4  11      517.79      520.72      9.87 o 
  -5  -4  11      218.15      210.39      9.06 o 
  -4  -4  11      659.36      646.94     20.46 o 
  -3  -4  11      249.76      247.64      5.21 o 
  -2  -4  11      304.02      302.36      5.15 o 
  -1  -4  11      174.88      180.27      3.62 o 
   0  -4  11      546.27      530.61      9.55 o 
   1  -4  11      946.31      961.78     16.11 o 
   2  -4  11       29.90       37.60      2.08 o 
   3  -4  11       37.42       38.81      2.32 o 
   4  -4  11      118.14       98.51      2.67 o 
   5  -4  11       57.84       58.21      2.27 o 
   6  -4  11       65.41       72.09      2.61 o 
   7  -4  11      263.42      241.73      5.88 o 
   8  -4  11        2.32        1.28      1.76 o 
   9  -4  11       20.14       18.41      3.27 o 
  10  -4  11       67.28       68.75      6.14 o 
  11  -4  11       12.41       15.00      3.89 o 
 -11  -3  11       32.32       31.66      3.34 o 
 -10  -3  11      120.07      120.26      5.29 o 
  -9  -3  11      447.74      450.41     18.90 o 
  -8  -3  11      167.27      159.51      5.62 o 
  -7  -3  11      357.21      343.23      8.85 o 
  -6  -3  11       41.14       41.81      2.49 o 
  -5  -3  11      884.03      868.15     14.39 o 
  -4  -3  11      229.02      233.11      5.29 o 
  -3  -3  11      177.10      172.26      4.17 o 
  -2  -3  11      292.45      276.78      4.79 o 
  -1  -3  11      246.29      235.98      4.22 o 
   0  -3  11      888.90      881.61     11.46 o 
   1  -3  11       56.84       43.48      2.21 o 
   2  -3  11       37.69       28.84      1.89 o 
   3  -3  11       74.41       76.54      2.47 o 
   4  -3  11      245.64      239.27      4.46 o 
   5  -3  11       98.82       81.24      3.31 o 
   6  -3  11       49.91       59.07      3.35 o 
   7  -3  11       97.23       88.85      6.23 o 
   8  -3  11       68.69       71.24      5.64 o 
   9  -3  11        3.61        3.22      2.87 o 
  10  -3  11        2.76        5.78      3.25 o 
  11  -3  11       22.67       17.75      3.86 o 
 -11  -2  11      243.39      262.13      7.95 o 
 -10  -2  11       45.82       44.20      3.46 o 
  -9  -2  11      265.51      270.96      7.89 o 
  -8  -2  11      577.65      560.84     12.24 o 
  -7  -2  11       96.69       88.65      3.93 o 
  -6  -2  11      684.51      678.79     12.02 o 
  -5  -2  11      198.63      184.97      4.78 o 
  -4  -2  11      598.27      586.90     10.14 o 
  -3  -2  11      345.53      328.37      5.28 o 
  -2  -2  11      242.30      210.71      3.95 o 
  -1  -2  11       95.79      108.86      2.62 o 
   0  -2  11      121.18      121.89      2.77 o 
   1  -2  11       44.72       47.96      1.79 o 
   2  -2  11       28.26       29.06      1.81 o 
   3  -2  11       83.78       83.72      2.61 o 
   4  -2  11      275.80      279.63      5.13 o 
   5  -2  11      243.92      206.21     19.36 o 
   6  -2  11      208.98      191.96      8.63 o 
   7  -2  11       45.88       48.51      4.60 o 
   8  -2  11       19.49       13.13      3.27 o 
   9  -2  11        7.21        3.48      2.75 o 
  10  -2  11       44.80       35.93      4.48 o 
  11  -2  11       24.35       25.03      4.08 o 
 -11  -1  11       20.52       20.13      2.68 o 
 -10  -1  11      232.12      222.59      6.96 o 
  -9  -1  11       59.26       65.57      4.93 o 
  -8  -1  11       47.34       46.68      3.42 o 
  -7  -1  11      549.86      551.33     11.86 o 
  -6  -1  11      107.58      112.72      3.79 o 
  -5  -1  11      822.55      823.90     13.87 o 
  -4  -1  11      773.05      761.54     12.65 o 
  -3  -1  11      350.79      346.61      7.15 o 
  -2  -1  11      392.35      414.44      5.50 o 
  -1  -1  11      238.06      225.49      3.74 o 
   0  -1  11      373.83      391.50      5.31 o 
   1  -1  11      150.80      157.58      2.86 o 
   2  -1  11      906.10      973.98     10.39 o 
   3  -1  11      386.41      388.00      6.50 o 
   4  -1  11       13.51       16.08      2.06 o 
   5  -1  11      278.28      280.73     10.40 o 
   6  -1  11      160.14      162.67      7.58 o 
   7  -1  11       45.67       42.75      4.22 o 
   8  -1  11       47.59       42.33      4.29 o 
   9  -1  11       73.45       70.74      5.52 o 
  10  -1  11        7.12        3.18      2.65 o 
  11  -1  11        8.17       11.68      3.22 o 
 -11   0  11       74.29       96.31      7.30 o 
 -10   0  11       41.46       36.65      5.07 o 
  -9   0  11      190.00      192.78      6.11 o 
  -8   0  11      248.54      235.70      7.36 o 
  -7   0  11       69.36       71.38      3.47 o 
  -6   0  11      669.24      668.50     10.20 o 
  -5   0  11       88.73       79.64      3.08 o 
  -4   0  11      672.15      632.07     10.23 o 
  -3   0  11      311.06      307.13      5.37 o 
  -2   0  11       46.56       48.26      1.70 o 
  -1   0  11        2.81        1.71      0.59 o 
   0   0  11       21.82       21.68      1.19 o 
   1   0  11      147.76      145.78      2.70 o 
   2   0  11      176.16      185.91      3.49 o 
   3   0  11       45.10       62.19      1.78 o 
   4   0  11      804.12      730.55     11.84 o 
   5   0  11      278.68      274.74      9.88 o 
   6   0  11      191.49      194.07      8.08 o 
   7   0  11       12.03        7.61      2.44 o 
   8   0  11       51.98       52.63      4.69 o 
   9   0  11       40.16       38.08      4.08 o 
  10   0  11       29.00       35.48      4.08 o 
  11   0  11        1.72        3.33      1.76 o 
 -11   1  11       20.77       20.03      4.24 o 
 -10   1  11      222.32      209.16     10.52 o 
  -9   1  11       56.53       57.05      3.31 o 
  -8   1  11       46.37       41.84      2.69 o 
  -7   1  11      554.90      542.85     11.41 o 
  -6   1  11      105.98      111.50      3.16 o 
  -5   1  11      839.07      830.81     14.18 o 
  -4   1  11      774.99      748.43     10.79 o 
  -3   1  11      347.65      331.28      6.95 o 
  -2   1  11      382.89      392.34      6.42 o 
  -1   1  11      240.62      220.38      3.39 o 
   0   1  11      364.56      381.65      5.13 o 
   1   1  11      150.00      153.31      3.44 o 
   2   1  11      920.14      965.98     18.35 o 
   3   1  11      385.45      389.50      5.84 o 
   4   1  11       11.79       12.76      1.45 o 
   5   1  11      275.73      286.93      5.31 o 
   6   1  11      161.10      167.77      4.39 o 
   7   1  11       43.79       45.12      3.84 o 
   8   1  11       47.39       45.53      4.08 o 
   9   1  11       75.89       83.44      5.21 o 
  10   1  11        7.42        5.63      1.70 o 
  11   1  11        7.74        6.19      2.39 o 
 -11   2  11      244.26      238.31     11.75 o 
 -10   2  11       51.66       48.43      3.78 o 
  -9   2  11      273.76      297.33      8.65 o 
  -8   2  11      552.61      526.65     12.54 o 
  -7   2  11       97.67       91.82      3.00 o 
  -6   2  11      680.29      666.80     10.03 o 
  -5   2  11      195.60      184.15      3.94 o 
  -4   2  11      588.38      558.30      7.59 o 
  -3   2  11      341.05      325.33      4.91 o 
  -2   2  11      240.26      205.34      3.54 o 
  -1   2  11       90.95       99.57      2.31 o 
   0   2  11      120.03      125.42      3.34 o 
   1   2  11       51.85       54.36      2.11 o 
   2   2  11       26.55       23.13      1.31 o 
   3   2  11       90.87       92.07      2.73 o 
   4   2  11      276.58      277.63      4.57 o 
   5   2  11      245.35      227.53      4.44 o 
   6   2  11      206.80      204.18      5.33 o 
   7   2  11       46.91       46.57      2.40 o 
   8   2  11       21.58       23.01      2.14 o 
   9   2  11        7.40        5.52      1.65 o 
 -11   3  11       29.88       29.98      3.35 o 
 -10   3  11      116.49      115.79      5.50 o 
  -9   3  11      454.89      470.39     11.68 o 
  -8   3  11      167.23      155.08      5.81 o 
  -7   3  11      361.08      357.81      9.14 o 
  -6   3  11       42.77       36.67      2.77 o 
  -5   3  11      888.38      848.47     12.49 o 
  -4   3  11      221.59      229.23      6.95 o 
  -3   3  11      181.92      177.65      3.15 o 
  -2   3  11      303.41      273.21      4.48 o 
  -1   3  11      251.76      229.14      4.46 o 
   0   3  11      870.43      841.88     14.09 o 
   1   3  11       58.75       46.56      1.94 o 
   2   3  11       37.68       25.96      2.08 o 
   3   3  11       69.82       68.04      2.56 o 
   4   3  11      247.77      240.49      4.49 o 
   5   3  11       97.58       86.43      3.03 o 
   6   3  11       51.76       52.36      2.65 o 
   7   3  11       99.44       94.05      2.98 o 
   8   3  11       70.92       70.07      3.92 o 
   9   3  11        4.27        1.71      1.66 o 
  10   3  11        2.55        2.73      2.70 o 
  11   3  11       22.85       14.95      3.74 o 
 -11   4  11      370.58      371.97     10.89 o 
 -10   4  11        7.90       10.30      2.44 o 
  -9   4  11      115.64      112.33     10.10 o 
  -8   4  11      240.53      232.03      7.35 o 
  -7   4  11       86.26       88.87      4.22 o 
  -6   4  11      504.97      498.04     11.52 o 
  -5   4  11      214.40      206.33      4.64 o 
  -4   4  11      661.26      617.97      9.69 o 
  -3   4  11      244.21      236.75      4.82 o 
  -2   4  11      299.64      297.07      5.50 o 
  -1   4  11      182.94      184.87      4.40 o 
   0   4  11      543.52      530.66      9.61 o 
   1   4  11      961.48      966.38     19.54 o 
   2   4  11       32.21       32.29      4.43 o 
   3   4  11       34.68       34.75      2.69 o 
   4   4  11      110.94       91.46      3.83 o 
   5   4  11       60.29       59.47      4.49 o 
   6   4  11       69.12       77.71      5.15 o 
   7   4  11      267.27      238.66      7.06 o 
   8   4  11        1.89        0.31      2.43 o 
   9   4  11       20.39       22.48      2.69 o 
  10   4  11       64.67       55.20      5.24 o 
  11   4  11       12.06       11.16      3.63 o 
 -11   5  11       75.07       89.77      5.95 o 
 -10   5  11      144.82      152.09      8.24 o 
  -9   5  11      332.32      345.47      9.69 o 
  -8   5  11       76.95       85.30      7.10 o 
  -7   5  11      620.74      610.30     13.63 o 
  -6   5  11      165.07      143.48      4.32 o 
  -5   5  11      271.47      242.33      5.20 o 
  -4   5  11       75.18       75.98      2.70 o 
  -3   5  11      553.12      506.81      8.27 o 
  -2   5  11      655.08      612.22      9.41 o 
  -1   5  11       40.61       30.17      1.91 o 
   0   5  11      200.81      204.76      7.92 o 
   1   5  11      511.25      468.80     11.11 o 
   2   5  11      141.92      146.12      5.27 o 
   3   5  11      541.85      508.58     14.57 o 
   4   5  11       89.48       99.16      4.40 o 
   5   5  11       44.23       38.90      2.37 o 
   6   5  11      247.17      260.36      7.21 o 
   7   5  11       61.49       60.83      3.47 o 
   8   5  11      194.69      199.06     11.36 o 
   9   5  11       55.35       52.31      3.92 o 
  10   5  11       59.55       70.40      4.24 o 
 -10   6  11      101.02      105.61      5.24 o 
  -9   6  11      186.28      173.54      6.51 o 
  -8   6  11      172.90      158.84      6.03 o 
  -7   6  11        1.03        1.42      1.47 o 
  -6   6  11       94.13       95.16      3.52 o 
  -5   6  11      403.01      409.75      8.11 o 
  -4   6  11      510.18      487.73      8.26 o 
  -3   6  11       62.41       67.76      2.51 o 
  -2   6  11      185.28      189.75      4.28 o 
  -1   6  11      303.59      290.92      6.44 o 
   0   6  11      560.08      562.27     10.36 o 
   1   6  11      173.39      169.18      4.55 o 
   2   6  11      150.42      147.13      5.17 o 
   3   6  11      125.54      120.48      4.77 o 
   4   6  11      173.60      180.25      6.18 o 
   5   6  11      555.14      514.03     20.80 o 
   6   6  11       44.01       46.01      4.09 o 
   7   6  11      311.66      291.47     12.84 o 
   8   6  11       33.47       32.66      2.89 o 
   9   6  11        4.18        7.05      1.93 o 
  10   6  11       85.84       87.67      4.70 o 
 -10   7  11      142.74      143.85      6.10 o 
  -9   7  11      137.52      132.41      5.66 o 
  -8   7  11      286.28      299.48      8.58 o 
  -7   7  11      390.70      376.64      9.79 o 
  -6   7  11      159.71      151.04      4.57 o 
  -5   7  11      176.73      163.39      4.61 o 
  -4   7  11       73.78       71.12      2.94 o 
  -3   7  11      260.10      235.43      5.04 o 
  -2   7  11      256.74      247.57      5.13 o 
  -1   7  11      347.12      331.33      7.13 o 
   0   7  11      355.74      336.13      7.22 o 
   1   7  11      182.79      173.48      4.76 o 
   2   7  11      145.95      144.27      5.19 o 
   3   7  11       76.74       74.25      6.53 o 
   4   7  11      209.99      203.61      6.76 o 
   5   7  11      101.61      106.01      4.78 o 
   6   7  11      164.73      165.65      7.82 o 
   7   7  11       43.08       34.24      2.78 o 
   8   7  11      157.75      153.78      5.60 o 
   9   7  11      115.24      113.25      6.71 o 
  10   7  11       52.70       52.75      5.92 o 
  -9   8  11       81.36       81.54      4.49 o 
  -8   8  11       46.31       52.09      3.51 o 
  -7   8  11       37.82       41.45      3.14 o 
  -6   8  11       66.63       64.94      3.05 o 
  -5   8  11       31.86       32.39      2.23 o 
  -4   8  11       22.39       21.89      1.83 o 
  -3   8  11       69.52       69.39      2.85 o 
  -2   8  11      301.96      311.49      7.71 o 
  -1   8  11      379.46      378.64      7.88 o 
   0   8  11       48.72       54.46      2.75 o 
   1   8  11       62.29       57.26      2.73 o 
   2   8  11      346.46      346.98      9.11 o 
   3   8  11       30.79       31.90      3.01 o 
   4   8  11       13.69       15.69      2.51 o 
   5   8  11      127.66      142.97      6.66 o 
   6   8  11        3.22        3.65      2.11 o 
   7   8  11      435.96      442.93     14.67 o 
   8   8  11       39.73       44.05      3.17 o 
   9   8  11       25.40       23.75      2.64 o 
  -9   9  11      107.27      114.58      5.14 o 
  -8   9  11       43.57       52.00      3.54 o 
  -7   9  11      287.05      283.35      8.09 o 
  -6   9  11       52.20       52.17      2.98 o 
  -5   9  11       39.75       33.54      2.26 o 
  -4   9  11       39.24       39.87      2.35 o 
  -3   9  11       96.49      100.52      3.48 o 
  -2   9  11      162.77      157.05      5.06 o 
  -1   9  11       58.53       60.22      3.00 o 
   0   9  11      192.76      186.91      5.54 o 
   1   9  11      288.49      282.80      7.34 o 
   2   9  11       73.07       72.76      3.92 o 
   3   9  11      151.98      141.05      6.16 o 
   4   9  11       59.60       59.18      4.08 o 
   5   9  11      109.95      111.48      5.83 o 
   6   9  11       15.78       10.90      2.44 o 
   7   9  11       73.78       69.48      5.14 o 
   8   9  11       96.96      107.64      6.49 o 
   9   9  11       27.66       26.92      3.98 o 
  -8  10  11      114.30      116.19      4.92 o 
  -7  10  11       50.29       50.79      2.90 o 
  -6  10  11      240.45      254.85      6.27 o 
  -5  10  11       29.83       26.34      2.07 o 
  -4  10  11       66.64       55.32      2.69 o 
  -3  10  11       66.12       68.19      3.24 o 
  -2  10  11       27.39       24.36      2.12 o 
  -1  10  11       50.64       54.04      2.84 o 
   0  10  11      125.02      122.40      4.23 o 
   1  10  11       84.50       81.03     11.78 o 
   2  10  11       80.68       79.63      3.49 o 
   3  10  11        7.04       12.63      2.16 o 
   4  10  11        0.03        0.47      1.52 o 
   5  10  11       65.76       70.88      4.50 o 
   6  10  11        8.90        4.46      2.11 o 
   7  10  11      199.93      213.45      8.86 o 
   8  10  11       24.26       25.05      3.51 o 
  -8  11  11      140.74      146.51      5.96 o 
  -7  11  11       12.68       13.53      3.11 o 
  -6  11  11       16.73       16.54      2.15 o 
  -5  11  11      124.33      133.18      6.69 o 
  -4  11  11      103.57      106.23      3.94 o 
  -3  11  11       33.99       37.47      3.03 o 
  -2  11  11      170.61      170.66      4.96 o 
  -1  11  11       64.24       60.56      5.53 o 
   0  11  11      167.47      164.22      4.92 o 
   1  11  11      216.19      227.16      8.34 o 
   2  11  11       46.55       43.96      2.60 o 
   3  11  11      107.45       96.38      3.84 o 
   4  11  11      126.29      112.64      5.28 o 
   5  11  11       59.30       61.26      4.01 o 
   6  11  11       45.77       53.46      3.96 o 
   7  11  11        4.02        3.29      2.04 o 
  -7  12  11       68.52       66.89      2.80 o 
  -6  12  11      162.81      161.52      4.20 o 
  -5  12  11       52.90       59.65      6.49 o 
  -4  12  11       43.33       44.41      5.57 o 
  -3  12  11       69.00       64.89      6.49 o 
  -2  12  11      220.67      228.38     11.54 o 
  -1  12  11       48.54       45.17      5.33 o 
   0  12  11      211.70      225.47     11.56 o 
   1  12  11      115.72      109.58      7.73 o 
   2  12  11       82.17       95.36      3.31 o 
   3  12  11      135.27      144.74      4.53 o 
   4  12  11       10.80       13.34      1.69 o 
   5  12  11      274.53      266.11      8.82 o 
   6  12  11        1.20        5.07      1.92 o 
  -6  13  11       22.46       29.86      5.36 o 
  -5  13  11       15.19       23.58      4.81 o 
  -4  13  11      195.71      212.22     11.85 o 
  -3  13  11       29.20       24.34      4.67 o 
  -2  13  11      104.96      100.01      7.77 o 
  -1  13  11       74.36       62.97      6.54 o 
   0  13  11       95.50       81.59      7.09 o 
   1  13  11      244.30      255.42     12.44 o 
   2  13  11      181.34      169.09     10.14 o 
   3  13  11      230.17      217.67     11.68 o 
   4  13  11      113.30      109.44      8.32 o 
   5  13  11       69.40       68.73      3.45 o 
  -4  14  11        8.13        6.85      3.60 o 
  -3  14  11       20.97       13.01      4.01 o 
  -2  14  11      140.30      165.42     10.33 o 
  -1  14  11       45.99       52.99      6.23 o 
   0  14  11      434.99      471.29     18.72 o 
   1  14  11       25.59       24.55      4.83 o 
   2  14  11      183.24      183.93     10.90 o 
   3  14  11       39.52       48.65      6.04 o 
   4  14  11       28.84       30.36      5.10 o 
  -1  15  11      106.75      100.53      8.48 o 
   0  15  11       48.61       53.89      6.47 o 
   1  15  11       13.69       17.89      4.48 o 
  -1 -14  12      106.88      110.84      7.37 o 
   0 -14  12       28.55       28.75      4.24 o 
   1 -14  12       12.60        7.51      3.06 o 
   2 -14  12        6.99        3.27      2.70 o 
  -1 -13  12       75.28       76.81      6.00 o 
   0 -13  12        2.46        5.19      2.61 o 
   1 -13  12       40.24       47.75      4.60 o 
   2 -13  12       71.08       70.05      5.40 o 
   3 -13  12       16.08       14.20      3.10 o 
   4 -13  12       43.10       50.41      5.12 o 
  -1 -12  12       82.59       73.82      5.69 o 
   0 -12  12      314.39      336.52     12.54 o 
   1 -12  12       20.25       22.54      3.55 o 
   2 -12  12       47.05       45.48      4.48 o 
   3 -12  12       97.68      100.39      6.45 o 
   4 -12  12       13.33       17.16      3.34 o 
   5 -12  12       57.69       60.24      4.02 o 
   6 -12  12       77.12       76.48      4.67 o 
  -2 -11  12       84.27       80.17      5.83 o 
  -1 -11  12      224.09      249.59     10.43 o 
   0 -11  12       50.79       52.80      4.69 o 
   1 -11  12      145.10      150.65      7.70 o 
   2 -11  12       47.27       40.88      4.24 o 
   3 -11  12      121.19      132.29      7.23 o 
   4 -11  12      236.19      233.60     10.12 o 
   5 -11  12        2.20       -0.27      1.68 o 
   6 -11  12      133.08      128.93      5.72 o 
   7 -11  12       90.80       86.90      5.78 o 
  -2 -10  12      144.56      136.81      7.56 o 
  -1 -10  12      156.04      156.13      7.96 o 
   0 -10  12       48.02       41.92      4.19 o 
   1 -10  12        5.88        2.11      2.06 o 
   2 -10  12      158.97      150.49      7.68 o 
   3 -10  12       27.44       23.01      3.48 o 
   4 -10  12       70.47       69.82      5.26 o 
   5 -10  12      171.78      177.01      6.48 o 
   6 -10  12       47.25       39.22      3.36 o 
   7 -10  12       11.84       16.06      2.66 o 
  -8  -9  12       57.33       46.97      5.47 o 
  -2  -9  12      103.36      105.36      6.56 o 
  -1  -9  12      302.50      292.70     11.47 o 
   0  -9  12       24.53       18.72      3.18 o 
   1  -9  12      192.61      193.31      8.67 o 
   2  -9  12       61.52       59.84      4.83 o 
   3  -9  12       76.98       72.64      5.31 o 
   4  -9  12       85.47       77.40      5.55 o 
   5  -9  12       11.86       14.77      1.87 o 
   6  -9  12      178.20      160.49      6.14 o 
   7  -9  12       48.92       56.64      3.95 o 
   8  -9  12       15.68       14.78      2.68 o 
  -9  -8  12       19.56       18.15      3.82 o 
  -8  -8  12      224.53      235.59     10.90 o 
  -7  -8  12      146.50      140.32      8.22 o 
  -6  -8  12       28.23       25.88      4.12 o 
  -2  -8  12       55.70       58.09      4.91 o 
  -1  -8  12       33.33       30.52      3.65 o 
   0  -8  12      200.67      179.04      8.15 o 
   1  -8  12       31.93       30.19      3.46 o 
   2  -8  12       73.14       77.07      5.12 o 
   3  -8  12        2.74        0.45      1.78 o 
   4  -8  12       11.87        7.32      2.49 o 
   5  -8  12       45.46       44.66      2.61 o 
   6  -8  12      119.28      116.65      4.16 o 
   7  -8  12       81.40       86.34      5.49 o 
   8  -8  12      114.17      116.17      5.51 o 
   9  -8  12       47.59       57.54      4.25 o 
  -9  -7  12        1.92       -1.22      5.52 o 
  -8  -7  12       63.44       73.68      6.42 o 
  -7  -7  12      114.33      116.27      7.25 o 
  -6  -7  12      173.89      146.20      7.99 o 
  -5  -7  12       83.13       77.61      5.76 o 
  -4  -7  12       73.58       79.34      5.57 o 
  -3  -7  12      247.37      242.29      9.57 o 
  -2  -7  12      361.65      361.23     11.94 o 
  -1  -7  12       97.28       92.16      5.74 o 
   0  -7  12        9.93        7.23      2.28 o 
   1  -7  12      223.88      230.61      7.36 o 
   2  -7  12      160.15      150.83      5.77 o 
   3  -7  12       52.18       42.92      3.29 o 
   4  -7  12       10.47        6.92      2.46 o 
   5  -7  12      109.64      116.17      3.95 o 
   6  -7  12       46.71       36.27      2.15 o 
   7  -7  12       50.13       45.66      2.90 o 
   8  -7  12      153.31      150.62      6.17 o 
   9  -7  12       80.13       93.97      5.09 o 
 -10  -6  12       61.16       68.87      6.40 o 
  -9  -6  12       50.59       55.24      5.71 o 
  -8  -6  12      306.51      301.42     12.30 o 
  -7  -6  12       16.58        9.46      3.58 o 
  -6  -6  12       58.81       54.89      5.17 o 
  -5  -6  12      294.08      294.79      8.79 o 
  -4  -6  12      158.76      154.48      5.88 o 
  -3  -6  12      591.20      539.22     16.78 o 
  -2  -6  12      398.49      404.39      9.44 o 
  -1  -6  12       26.69       21.16      2.81 o 
   0  -6  12      222.64      227.44      6.40 o 
   1  -6  12       70.92       77.23      5.87 o 
   2  -6  12      233.54      220.32      5.51 o 
   3  -6  12      104.54       94.81      3.52 o 
   4  -6  12      167.14      183.03      4.37 o 
   5  -6  12      176.01      162.98      3.72 o 
   6  -6  12       16.24       12.79      1.57 o 
   7  -6  12       61.65       61.56      2.73 o 
   8  -6  12       18.44       14.84      2.04 o 
   9  -6  12      218.41      236.55      7.78 o 
 -10  -5  12      114.30      117.81      5.45 o 
  -9  -5  12       80.73       78.68      4.38 o 
  -8  -5  12      123.23      123.02      7.25 o 
  -7  -5  12       41.22       40.15      4.62 o 
  -6  -5  12       67.34       59.79      5.17 o 
  -5  -5  12      119.87      114.55      5.22 o 
  -4  -5  12      265.75      255.13     16.49 o 
  -3  -5  12      870.06      803.05     30.50 o 
  -2  -5  12       35.99       31.43      2.56 o 
  -1  -5  12      845.75      830.05     16.33 o 
   0  -5  12      400.51      405.19      8.20 o 
   1  -5  12      534.71      513.01     10.45 o 
   2  -5  12       40.61       40.19      2.07 o 
   3  -5  12      566.01      529.84      8.92 o 
   4  -5  12      411.31      420.96      7.44 o 
   5  -5  12       48.67       43.18      1.96 o 
   6  -5  12      164.05      172.27      4.22 o 
   7  -5  12       12.36       11.46      1.79 o 
   8  -5  12      455.78      463.83     19.98 o 
   9  -5  12       23.89       32.94      4.88 o 
  10  -5  12      127.51      132.03      8.37 o 
 -10  -4  12       38.39       38.78      3.72 o 
  -9  -4  12      101.54      113.20      5.10 o 
  -8  -4  12      319.10      344.90     16.47 o 
  -7  -4  12      206.41      196.93      6.21 o 
  -6  -4  12       60.82       63.16      5.24 o 
  -5  -4  12      328.22      315.21     19.87 o 
  -4  -4  12      275.71      259.19      7.82 o 
  -3  -4  12      970.89      904.71     18.99 o 
  -2  -4  12     1255.59     1313.65     17.96 o 
  -1  -4  12      104.38      103.61      4.15 o 
   0  -4  12      222.16      224.00      5.24 o 
   1  -4  12      366.49      345.67      7.05 o 
   2  -4  12     1068.64     1031.64     15.73 o 
   3  -4  12      605.67      572.42     11.74 o 
   4  -4  12      169.77      178.38      4.19 o 
   5  -4  12      127.67      113.61      3.72 o 
   6  -4  12       13.15       12.78      1.78 o 
   7  -4  12      384.62      359.91     13.51 o 
   8  -4  12      127.69      134.66      8.10 o 
   9  -4  12      114.03      113.63      7.54 o 
  10  -4  12       89.98      110.44      7.39 o 
 -10  -3  12        4.77        8.23      2.34 o 
  -9  -3  12      149.34      156.58      5.80 o 
  -8  -3  12      127.18      135.51      5.24 o 
  -7  -3  12      108.01      103.52      4.41 o 
  -6  -3  12      626.14      615.66     13.11 o 
  -5  -3  12       63.94       58.54      3.90 o 
  -4  -3  12       15.65        8.60      2.17 o 
  -3  -3  12      307.43      308.66      6.99 o 
  -2  -3  12      406.34      380.02      6.74 o 
  -1  -3  12     1741.18     1650.70     25.82 o 
   0  -3  12        2.04        1.13      0.92 o 
   1  -3  12     1058.10     1011.92     30.30 o 
   2  -3  12      204.68      198.05      4.86 o 
   3  -3  12      325.30      307.81      5.75 o 
   4  -3  12      295.40      294.60      5.69 o 
   5  -3  12      204.73      197.24      6.19 o 
   6  -3  12      588.46      563.41     17.89 o 
   7  -3  12       35.68       29.84      4.24 o 
   8  -3  12      397.48      420.20     15.26 o 
   9  -3  12       53.26       47.66      5.10 o 
  10  -3  12       78.95       98.54      6.94 o 
 -11  -2  12       23.45       24.92      3.05 o 
 -10  -2  12       46.70       49.06      4.24 o 
  -9  -2  12       15.61       12.42      2.38 o 
  -8  -2  12      110.43      115.98      4.81 o 
  -7  -2  12      247.10      244.77      7.00 o 
  -6  -2  12       66.37       68.71      3.44 o 
  -5  -2  12      404.45      394.53      7.84 o 
  -4  -2  12      184.41      188.74      4.71 o 
  -3  -2  12       29.89       19.73      2.37 o 
  -2  -2  12      277.16      263.54      6.16 o 
  -1  -2  12      984.65      948.77     12.59 o 
   0  -2  12     1033.59      996.41     13.11 o 
   1  -2  12      504.67      479.05     11.78 o 
   2  -2  12       70.78       68.97      2.72 o 
   3  -2  12      147.23      138.33      3.41 o 
   4  -2  12      680.19      652.59     16.42 o 
   5  -2  12      274.86      262.63     10.33 o 
   6  -2  12       53.66       46.28      4.38 o 
   7  -2  12      151.11      160.58      7.94 o 
   8  -2  12        1.80        8.41      3.08 o 
   9  -2  12      314.36      318.18     12.44 o 
  10  -2  12       90.32       93.04      6.66 o 
 -11  -1  12       18.30       19.06      2.69 o 
 -10  -1  12      303.58      316.68      8.66 o 
  -9  -1  12       82.62       95.58      4.42 o 
  -8  -1  12      248.30      245.99      7.31 o 
  -7  -1  12      108.11      111.60      5.85 o 
  -6  -1  12      125.82      121.75      5.40 o 
  -5  -1  12      157.07      153.56      4.37 o 
  -4  -1  12       65.21       56.19      2.63 o 
  -3  -1  12      838.42      809.81     13.46 o 
  -2  -1  12      265.87      251.55      5.14 o 
  -1  -1  12      216.36      208.67      4.49 o 
   0  -1  12      197.29      189.05      5.16 o 
   1  -1  12      655.06      636.08     10.03 o 
   2  -1  12       54.78       56.21      2.47 o 
   3  -1  12       53.53       53.20      7.95 o 
   4  -1  12      282.28      276.30     10.19 o 
   5  -1  12       88.74       94.82      5.69 o 
   6  -1  12       87.16       88.80      5.85 o 
   7  -1  12       51.05       50.15      4.72 o 
   8  -1  12      368.04      380.77     13.34 o 
   9  -1  12       25.25       30.59      4.01 o 
  10  -1  12      157.17      179.61      8.53 o 
 -11   0  12        0.01        2.49      2.91 o 
 -10   0  12       58.81       50.40      3.48 o 
  -9   0  12        7.96        6.80      1.97 o 
  -8   0  12      179.38      190.13      5.99 o 
  -7   0  12       20.27       24.61      2.35 o 
  -6   0  12        3.45        4.41      1.57 o 
  -5   0  12      170.40      159.20      3.82 o 
  -4   0  12        9.31        7.17      1.18 o 
  -3   0  12      159.69      149.16      4.19 o 
  -2   0  12     1307.18     1251.32     15.30 o 
  -1   0  12       19.54       23.96      1.34 o 
   0   0  12       51.52       52.26      1.84 o 
   1   0  12       56.30       46.94      1.99 o 
   2   0  12     1373.70     1308.26     18.20 o 
   3   0  12      404.19      398.18     17.23 o 
   4   0  12        5.61        9.46      2.58 o 
   5   0  12       64.46       62.71      4.72 o 
   6   0  12       73.40       60.19      4.64 o 
   7   0  12      321.34      317.35     11.45 o 
   8   0  12        0.06        0.12      2.23 o 
   9   0  12      122.66      125.20      6.87 o 
  10   0  12        0.08        0.85      2.37 o 
 -11   1  12       19.07       18.98      4.27 o 
 -10   1  12      303.36      314.69     13.41 o 
  -9   1  12       83.11       84.70      6.49 o 
  -8   1  12      255.56      256.43      5.86 o 
  -7   1  12      107.25      102.76      3.48 o 
  -6   1  12      120.36      119.28      3.62 o 
  -5   1  12      155.50      152.58      3.70 o 
  -4   1  12       71.47       69.90      2.38 o 
  -3   1  12      836.20      822.00     11.59 o 
  -2   1  12      270.04      249.97      4.71 o 
  -1   1  12      211.31      209.88      3.74 o 
   0   1  12      197.20      185.56      3.94 o 
   1   1  12      649.04      622.27      9.62 o 
   2   1  12       51.10       51.55      2.04 o 
   3   1  12       51.80       45.52      2.20 o 
   4   1  12      287.85      280.25      5.26 o 
   5   1  12       92.59       94.98      3.31 o 
   6   1  12       94.01      103.33      5.52 o 
   7   1  12       50.91       50.90      4.10 o 
   8   1  12      364.30      361.12     12.30 o 
   9   1  12       23.50       25.31      3.34 o 
  10   1  12      159.53      164.30      7.44 o 
 -11   2  12       22.41       25.88      4.60 o 
 -10   2  12       46.97       48.81      4.00 o 
  -9   2  12       17.16       19.63      2.73 o 
  -8   2  12      108.67      111.66      5.02 o 
  -7   2  12      250.34      252.17      7.48 o 
  -6   2  12       67.51       70.71      3.25 o 
  -5   2  12      395.38      372.69      6.48 o 
  -4   2  12      182.24      179.13      4.49 o 
  -3   2  12       27.90       22.61      1.56 o 
  -2   2  12      290.28      272.74      4.92 o 
  -1   2  12      980.15      960.54     11.58 o 
   0   2  12     1035.07     1012.77     13.63 o 
   1   2  12      508.10      471.74      7.59 o 
   2   2  12       73.64       66.05      2.15 o 
   3   2  12      137.78      130.19      3.16 o 
   4   2  12      686.06      653.63     16.05 o 
   5   2  12      283.19      272.08      5.77 o 
   6   2  12       52.72       43.28      3.42 o 
   7   2  12      144.80      139.85      4.08 o 
   8   2  12        1.67        4.14      1.56 o 
   9   2  12      308.63      318.91     10.40 o 
 -10   3  12        4.04        5.18      2.25 o 
  -9   3  12      147.36      145.11     10.49 o 
  -8   3  12      127.02      135.51      5.60 o 
  -7   3  12      105.49       98.28      4.61 o 
  -6   3  12      630.47      643.34     17.89 o 
  -5   3  12       67.00       69.35      3.15 o 
  -4   3  12       15.10       15.97      1.58 o 
  -3   3  12      303.91      297.54      5.87 o 
  -2   3  12      405.07      375.47      6.67 o 
  -1   3  12     1725.12     1638.53     21.36 o 
   0   3  12        2.35        1.59      0.83 o 
   1   3  12     1064.20      977.20     19.23 o 
   2   3  12      206.01      197.38      4.48 o 
   3   3  12      326.92      318.03      6.26 o 
   4   3  12      306.36      300.54      5.68 o 
   5   3  12      201.15      201.56      4.52 o 
   6   3  12      593.01      573.85      9.71 o 
   7   3  12       36.18       33.98      2.87 o 
   8   3  12      398.88      439.56     10.97 o 
   9   3  12       49.74       54.60      5.38 o 
  10   3  12       80.96       86.26      6.92 o 
 -10   4  12       36.01       30.10      3.34 o 
  -9   4  12      104.25      112.70      5.29 o 
  -8   4  12      313.86      334.25      9.41 o 
  -7   4  12      207.14      202.93      6.72 o 
  -6   4  12       60.09       59.98      3.69 o 
  -5   4  12      329.83      310.77      7.49 o 
  -4   4  12      285.94      278.39      5.53 o 
  -3   4  12      962.76      914.20     13.13 o 
  -2   4  12     1238.19     1235.79     17.20 o 
  -1   4  12      105.42      105.02      3.51 o 
   0   4  12      219.30      212.02      5.24 o 
   1   4  12      361.54      324.73      8.84 o 
   2   4  12     1081.09     1024.19     21.02 o 
   3   4  12      618.24      599.74     13.53 o 
   4   4  12      163.86      179.26      7.41 o 
   5   4  12      122.08      102.71      4.32 o 
   6   4  12       13.69       12.29      2.90 o 
   7   4  12      376.37      360.19      9.38 o
[truncated: 98,452 more chars]
